# Supplementary material for: Lipoprotein subclasses and gastrointestinal cancers: novel perspectives and potential associations
Source: Front Nutr. 2025 Mar 3;12:1501263. doi: 10.3389/fnut.2025.1501263 (PMC11912509; doi:10.3389/fnut.2025.1501263)
Supplement: Supplementary file 3 [file Table_2.xlsx]

## Sheet: Contents
Lipoprotein Subclasses and Gastrointestinal Cancers: Novel Perspectives and Potential Associations
Supplementary methods Mendelian randomization (MR) analysis Data Source The single-nucleotide polymorphism (SNP) data of the 17 lipoprotein particles and the 6 gastrointestinal (GI) cancers, esophageal cancer (EC), gastric cancer (GC), liver cancer (LC), pancreatic cancer (PC), colorectal cancer (CRC), and small intestine cancer (SIC), were extracted from the IEU genome-wide association study (GW…												Contents eTable 1: The information of GWAS data of lipoprotein subclasses and gastrointestinal cancers eTable 2: SNP Information between lipoprotein subclasses and gastrointestinal cancers eTable 3: Detailed results of MR analysis eTable 4: Heterogeneity results of MR analysis results between lipoprotein subclasses and gastrointestinal cancers eTable 5: MR-Egger Regression Intercept Analysis Resu…

## Sheet: eTable 1
eTable 1: The information of GWAS data of lipoprotein subclasses and gastrointestinal cancers
GWAS ID	Trait	Year	Sample size	Number of SNPs
Exposure
ebi-a-GCST90092826	Concentration of HDL particles	2022	115082	11590399
ebi-a-GCST90093011	Concentration of very large HDL particles	2022	115082	11590399
ebi-a-GCST90092851	Concentration of large HDL particles	2022	115082	11590399
ebi-a-GCST90092899	Concentration of medium HDL particles	2022	115082	11590399
ebi-a-GCST90092951	Concentration of small HDL particles	2022	115082	11590399
ebi-a-GCST90092838	Concentration of IDL particles	2022	115082	11590399
ebi-a-GCST90092887	Concentration of LDL particles	2022	115082	11590399
ebi-a-GCST90092863	Concentration of large LDL particles	2022	115082	11590399
ebi-a-GCST90092911	Concentration of medium LDL particles	2022	115082	11590399
ebi-a-GCST90092963	Concentration of small LDL particles	2022	115082	11590399
ebi-a-GCST90093000	Concentration of VLDL particles	2022	115082	11590399
ebi-a-GCST90093047	Concentration of chylomicrons and extremely large VLDL particles	2022	115082	11590399
ebi-a-GCST90093023	Concentration of very large VLDL particles	2022	115082	11590399
ebi-a-GCST90092875	Concentration of large VLDL particles	2022	115082	11590399
ebi-a-GCST90092923	Concentration of medium VLDL particles	2022	115082	11590399
ebi-a-GCST90092975	Concentration of small VLDL particles	2022	115082	11590399
ebi-a-GCST90093035	Concentration of very small VLDL particles	2022	115082	11590399
Outcome
ebi-a-GCST90018808	Colorectal cancer	2021	470002	24182361
ebi-a-GCST90018893	Pancreatic cancer	2021	476245	24195229
ebi-a-GCST90018841	Esophageal cancer	2021	476306	24194380
ebi-a-GCST90018849	Gastric cancer	2021	476116	24188662
ieu-b-4915	Liver cancer	2021	372366	7687713
ukb-a-56	Small intestine cancer	2017	337159	10894596

## Sheet: eTable 2
eTable 2: SNP Information between lipoprotein subclasses and gastrointestinal cancers
Exposure	Outcome	SNP	chr	pos	effect_allele.exposure	other_allele.exposure	beta.exposure	se.exposure	pval.exposure	beta.outcome	se.outcome	pval.outcome	steiger_dir	steiger_pval	Fvalue
HDL	Liver cancer	rs1002687	1	62963737	A	G	0.0454523	0.00404944	3.1e-29	-0.000123672	7.43e-05	0.0959997	TRUE	2.26e-19	109.011
HDL	Liver cancer	rs1077835	15	58723426	G	A	0.060085	0.00468975	1.4e-37	5.63e-05	8.58e-05	0.51	TRUE	1.49e-27	142.63
HDL	Liver cancer	rs112001035	17	66823805	A	G	-0.0535854	0.00833758	1.3e-10	-3.89e-05	0.000151961	0.8	TRUE	3.96e-08	37.1286
HDL	Liver cancer	rs11208706	1	66138211	G	T	0.0251577	0.00402625	4.1e-10	-2.38e-05	7.37e-05	0.75	TRUE	1.13e-07	33.9401
HDL	Liver cancer	rs1131285	6	31323953	G	C	0.0314644	0.00405322	8.3e-15	7.67e-05	7.42e-05	0.3	TRUE	3.34e-10	51.9737
HDL	Liver cancer	rs1321257	1	230305312	A	G	0.0412671	0.0039777	3.2e-25	-6.18e-05	7.3e-05	0.4	TRUE	4.93e-18	93.0396
HDL	Liver cancer	rs140584594	1	110232983	G	A	0.0360405	0.00434092	1e-16	0.000116198	7.95e-05	0.14	TRUE	5.92e-11	58.9411
HDL	Liver cancer	rs15285	8	19863024	T	C	0.081838	0.00428876	3.6e-81	-0.000103467	7.63e-05	0.18	TRUE	1.08e-57	315.99
HDL	Liver cancer	rs1601935	15	58671765	T	G	-0.0628152	0.0041083	8.9e-53	-0.000107101	7.53e-05	0.15	TRUE	8.95e-37	205.689
HDL	Liver cancer	rs174578	11	61605499	A	T	-0.036405	0.00405417	2.7e-19	7.36e-06	7.43e-05	0.92	TRUE	6.22e-15	69.5269
HDL	Liver cancer	rs1761457	19	54814524	G	A	0.0297241	0.00413921	6.9e-13	0.000122398	7.58e-05	0.11	TRUE	3.98e-08	44.7493
HDL	Liver cancer	rs2066714	9	107586753	C	T	0.0345503	0.0057627	2e-09	0.00020196	0.000105838	0.0560003	TRUE	1.61e-05	30.8643
HDL	Liver cancer	rs2298428	22	21982892	T	C	-0.0429981	0.00502085	1.1e-17	-1.77e-05	9.2e-05	0.85	TRUE	1.46e-13	63.5353
HDL	Liver cancer	rs2494748	14	105276883	T	C	-0.0234584	0.00399326	4.2e-09	-7.31e-05	7.34e-05	0.32	TRUE	3.32e-06	29.9607
HDL	Liver cancer	rs2642438	1	220970028	G	A	0.0349061	0.0042461	2e-16	0.000142263	7.77e-05	0.0669993	TRUE	3.07e-10	58.4851
HDL	Liver cancer	rs267738	1	150940625	G	T	0.0388088	0.0046784	1.1e-16	5.43e-05	8.6e-05	0.53	TRUE	3.85e-12	59.4481
HDL	Liver cancer	rs2740488	9	107661742	C	A	-0.0489686	0.00440227	9.6e-29	2.87e-05	8.06e-05	0.719999	TRUE	1.33e-21	107.679
HDL	Liver cancer	rs2792735	10	113921825	A	G	-0.0365904	0.00431819	2.4e-17	-3.56e-05	7.9e-05	0.649999	TRUE	6.66e-13	62.1107
HDL	Liver cancer	rs35135293	2	20363666	T	C	-0.0266361	0.00389596	8.1e-12	0.000120283	7.14e-05	0.0920005	TRUE	2.52e-07	40.7922
HDL	Liver cancer	rs372074906	6	32492140	A	G	-0.0455202	0.00817825	2.6e-08	-0.000207279	0.000149996	0.17	TRUE	2.75e-05	41.6721
HDL	Liver cancer	rs3741521	12	125264293	A	G	-0.0333288	0.00419929	2.1e-15	0.000107495	7.67e-05	0.16	TRUE	3.97e-10	56.5803
HDL	Liver cancer	rs3764261	16	56994528	A	C	0.154759	0.00413509	1e-200	-3.25e-05	7.61e-05	0.67	TRUE	8.22e-231	1220.97
HDL	Liver cancer	rs4239651	20	46340596	C	T	0.0319642	0.00479852	2.7e-11	-9.98e-05	8.78e-05	0.26	TRUE	1.37e-07	38.4425
HDL	Liver cancer	rs4240624	8	9184231	A	G	0.115197	0.00675185	2.9e-65	-5.95e-05	0.000123704	0.630001	TRUE	9.74e-49	252.617
HDL	Liver cancer	rs4656292	1	161194641	G	A	0.0238267	0.0040015	2.6e-09	6.69e-05	7.34e-05	0.36	TRUE	1.93e-06	30.8064
HDL	Liver cancer	rs4969141	17	76391653	T	C	0.0256636	0.00388933	4.2e-11	-4.23e-05	7.12e-05	0.55	TRUE	4.31e-08	37.8929
HDL	Liver cancer	rs5167	19	45448465	G	T	0.0445313	0.00405418	4.6e-28	2.49e-05	7.44e-05	0.74	TRUE	3.87e-21	104.237
HDL	Liver cancer	rs559355	11	75451281	T	A	-0.0625373	0.00533075	8.8e-32	1.23e-05	9.76e-05	0.9	TRUE	2.2e-24	119.862
HDL	Liver cancer	rs59347135	8	19750044	G	C	-0.0576786	0.00953506	1.5e-09	-0.000239005	0.000173578	0.17	TRUE	3.88e-06	33.4748
HDL	Liver cancer	rs60847460	10	113983758	T	C	-0.034039	0.00555376	8.8e-10	-3.91e-05	0.000101539	0.7	TRUE	2.35e-07	32.7535
HDL	Liver cancer	rs625145	11	116727936	T	A	0.0770765	0.00495583	1.5e-54	8.32e-05	9.05e-05	0.36	TRUE	1.89e-39	209.22
HDL	Liver cancer	rs6606717	12	109873227	C	A	0.0263466	0.00387366	1e-11	-0.000127144	7.1e-05	0.0729995	TRUE	3.89e-07	39.8691
HDL	Liver cancer	rs673548	2	21237544	A	G	0.0504139	0.00477788	5e-26	1.48e-05	8.78e-05	0.87	TRUE	6.32e-20	95.7848
HDL	Liver cancer	rs686030	9	15304782	A	C	0.0393321	0.00558236	1.8e-12	5.01e-05	0.000102032	0.62	TRUE	3.24e-09	43.0016
HDL	Liver cancer	rs7138492	12	125324798	A	G	0.0383458	0.00596638	1.3e-10	-5.42e-06	0.000108864	0.96	TRUE	2.23e-08	40.2823
HDL	Liver cancer	rs737337	19	11347493	C	T	-0.0665859	0.00727714	5.7e-20	-0.000126495	0.00013345	0.34	TRUE	4.86e-14	72.3881
HDL	Liver cancer	rs9304381	18	47158234	T	C	0.0901206	0.00503168	9.7e-72	-6.03e-05	9.26e-05	0.51	TRUE	4.8e-53	278.485
HDL	Liver cancer	rs9471972	6	42915021	A	G	0.0221758	0.00388623	1.2e-08	5.89e-06	7.13e-05	0.93	TRUE	7.54e-07	28.1549
HDL	Liver cancer	rs967645	17	26713970	T	C	-0.0250471	0.00387597	1e-10	8.77e-05	7.11e-05	0.22	TRUE	4.46e-07	36.0701
VL-HDL-P	Liver cancer	rs1057208	20	44563007	T	C	-0.204138	0.00477781	1e-200	3.44e-05	9.12e-05	0.709999	TRUE	1.15e-300	1472.43
VL-HDL-P	Liver cancer	rs1065853	19	45413233	T	G	-0.196965	0.00685948	2.5e-181	-0.000145751	0.000130926	0.27	TRUE	7.8e-133	665.362
VL-HDL-P	Liver cancer	rs10769254	11	47362465	C	G	0.035522	0.0047724	9.8e-14	8.27e-05	9.14e-05	0.37	TRUE	1.32e-09	44.5576
VL-HDL-P	Liver cancer	rs10935473	3	98416900	T	G	-0.0208142	0.00373935	2.6e-08	4.23e-06	7.15e-05	0.95	TRUE	1.32e-06	24.6029
VL-HDL-P	Liver cancer	rs10937924	4	3374898	C	T	-0.0215712	0.00378439	1.2e-08	-0.000127993	7.23e-05	0.0769999	TRUE	3.77e-05	25.8832
VL-HDL-P	Liver cancer	rs114938914	2	44055510	T	C	-0.050668	0.00779042	7.8e-11	0.000248894	0.000149179	0.0949992	TRUE	1.1e-06	34.0686
VL-HDL-P	Liver cancer	rs115447786	6	34354073	T	C	-0.0505733	0.00895592	1.6e-08	-1.05e-05	0.000171889	0.95	TRUE	9.31e-07	25.3519
VL-HDL-P	Liver cancer	rs12369443	12	20582651	G	A	0.0276927	0.00468101	3.3e-09	0.000218738	8.96e-05	0.015	TRUE	6.79e-05	28.1921
VL-HDL-P	Liver cancer	rs12740374	1	109817590	T	G	-0.0477359	0.00446991	1.3e-26	8.76e-06	8.55e-05	0.92	TRUE	1.65e-20	90.3818
VL-HDL-P	Liver cancer	rs12899324	15	58555709	T	C	-0.0448369	0.00419806	1.3e-26	2.5e-05	8.04e-05	0.760001	TRUE	4.22e-20	90.6653
VL-HDL-P	Liver cancer	rs145391587	8	19820933	C	A	0.0809252	0.00617852	3.4e-39	-0.000185733	0.000117862	0.12	TRUE	1.27e-26	136.163
VL-HDL-P	Liver cancer	rs1561139	16	56852822	T	G	0.0367389	0.00375261	1.2e-22	-4.74e-05	7.19e-05	0.51	TRUE	1.79e-16	76.0084
VL-HDL-P	Liver cancer	rs1561748	8	19733244	C	G	0.0329067	0.00453719	4.1e-13	-0.000132104	8.64e-05	0.13	TRUE	2.2e-08	48.8492
VL-HDL-P	Liver cancer	rs187459727	20	44017989	T	C	0.0565271	0.0101248	2.4e-08	0.000642725	0.000194899	0.000969996	TRUE	0.0010487	26.1523
VL-HDL-P	Liver cancer	rs191555775	6	161008646	T	A	-0.0476373	0.00605082	3.5e-15	3.51e-05	0.000116083	0.760001	TRUE	1.66e-11	49.6772
VL-HDL-P	Liver cancer	rs2066714	9	107586753	C	T	0.0337511	0.00552756	1e-09	0.00020196	0.000105838	0.0560003	TRUE	1.04e-05	29.4526
VL-HDL-P	Liver cancer	rs2242334	10	45938301	T	G	0.0262554	0.00400623	5.6e-11	4.95e-05	7.66e-05	0.52	TRUE	6.17e-08	34.3309
VL-HDL-P	Liver cancer	rs2281719	1	230297659	T	C	0.0231999	0.00381327	1.2e-09	-5.27e-05	7.3e-05	0.47	TRUE	6.82e-07	29.4138
VL-HDL-P	Liver cancer	rs2507993	6	31320309	T	C	-0.0253075	0.00413246	9.1e-10	6.47e-06	7.88e-05	0.93	TRUE	1.08e-07	36.8074
VL-HDL-P	Liver cancer	rs261290	15	58678720	C	T	-0.181645	0.00390615	1e-200	-0.000128708	7.48e-05	0.0850002	TRUE	0	1742.92
VL-HDL-P	Liver cancer	rs2618566	20	17844684	T	G	-0.0225967	0.00392422	8.5e-09	0.000104121	7.49e-05	0.16	TRUE	1.32e-05	26.367
VL-HDL-P	Liver cancer	rs2642438	1	220970028	G	A	0.0261445	0.00406927	1.3e-10	0.000142263	7.77e-05	0.0669993	TRUE	2.29e-06	32.8024
VL-HDL-P	Liver cancer	rs2740488	9	107661742	C	A	-0.0440638	0.00422264	1.7e-25	2.87e-05	8.06e-05	0.719999	TRUE	3.7e-19	87.1733
VL-HDL-P	Liver cancer	rs2803619	10	113934384	C	G	-0.0320485	0.00415989	1.3e-14	-4.81e-05	7.94e-05	0.54	TRUE	1.21e-10	47.2199
VL-HDL-P	Liver cancer	rs289754	16	57065556	T	C	-0.0297188	0.00405669	2.4e-13	2.87e-05	7.75e-05	0.709999	TRUE	4.89e-10	43.2098
VL-HDL-P	Liver cancer	rs2909211	17	66457658	T	C	0.0300668	0.00447732	1.9e-11	-9.46e-05	8.56e-05	0.27	TRUE	9.72e-08	35.8438
VL-HDL-P	Liver cancer	rs3092498	20	44055710	C	T	0.0247739	0.0037458	3.7e-11	-1.43e-05	7.16e-05	0.84	TRUE	1.32e-08	35.2831
VL-HDL-P	Liver cancer	rs35473591	11	61586328	CT	C	-0.0905497	0.00391115	1.4e-118	1.63e-05	7.48e-05	0.83	TRUE	5.6e-90	426.199
VL-HDL-P	Liver cancer	rs36226283	12	125349480	A	G	0.035727	0.00388721	3.9e-20	0.000128944	7.43e-05	0.0830004	TRUE	6.54e-13	67.6407
VL-HDL-P	Liver cancer	rs3764261	16	56994528	A	C	0.182225	0.00395989	1e-200	-3.25e-05	7.61e-05	0.67	TRUE	0	1699.78
VL-HDL-P	Liver cancer	rs3809113	12	57848708	G	C	0.0261374	0.00410817	2e-10	8.85e-06	7.83e-05	0.91	TRUE	3.68e-08	32.3548
VL-HDL-P	Liver cancer	rs4418728	10	94839724	T	G	0.0234778	0.00373781	3.4e-10	5.14e-05	7.14e-05	0.47	TRUE	2.75e-07	31.4167
VL-HDL-P	Liver cancer	rs4699716	4	100066125	A	G	0.0241213	0.00419737	9.1e-09	7.24e-05	8e-05	0.37	TRUE	4.58e-06	26.5196
VL-HDL-P	Liver cancer	rs4795386	17	37746847	G	A	0.0232904	0.00418267	2.6e-08	0.000127945	7.99e-05	0.11	TRUE	4.34e-05	25.0075
VL-HDL-P	Liver cancer	rs4804305	19	8564523	G	T	0.0244482	0.0041614	4.2e-09	-0.000168823	7.94e-05	0.0329997	TRUE	4.11e-05	27.5716
VL-HDL-P	Liver cancer	rs5082	1	161193683	A	G	-0.0462329	0.003838	2e-33	6.82e-05	7.35e-05	0.35	TRUE	7.11e-24	115.935
VL-HDL-P	Liver cancer	rs55714927	17	7080316	T	C	0.0258371	0.00472946	4.7e-08	6.58e-05	9.05e-05	0.47	TRUE	9.81e-06	23.7453
VL-HDL-P	Liver cancer	rs563290	2	21288226	A	G	0.0582859	0.0048222	1.2e-33	-0.000105892	9.23e-05	0.25	TRUE	1.46e-23	115.795
VL-HDL-P	Liver cancer	rs57912727	3	185804583	C	A	-0.0300618	0.00543253	3.1e-08	-1.51e-05	0.000103997	0.88	TRUE	1.88e-06	24.5495
VL-HDL-P	Liver cancer	rs59104589	2	242237902	T	C	0.0235784	0.00387372	1.2e-09	-5.77e-05	7.4e-05	0.44	TRUE	7.77e-07	29.4466
VL-HDL-P	Liver cancer	rs633695	15	58725839	G	A	0.145713	0.00408963	1e-200	9.49e-05	7.84e-05	0.23	TRUE	2.96e-204	1019.96
VL-HDL-P	Liver cancer	rs6681348	1	178526271	C	A	-0.0213134	0.00372705	1.1e-08	4.1e-05	7.12e-05	0.57	TRUE	2.38e-06	26.0354
VL-HDL-P	Liver cancer	rs6694102	1	182119332	A	G	-0.029594	0.00397725	1e-13	-8.19e-05	7.62e-05	0.28	TRUE	2.22e-09	43.9462
VL-HDL-P	Liver cancer	rs686030	9	15304782	A	C	0.0535622	0.00535458	1.5e-23	5.01e-05	0.000102032	0.62	TRUE	1.85e-17	79.7711
VL-HDL-P	Liver cancer	rs705379	7	94953895	A	G	-0.0275838	0.00375733	2.1e-13	0.000108087	7.19e-05	0.13	TRUE	1.3e-08	43.708
VL-HDL-P	Liver cancer	rs7241918	18	47160953	T	G	0.0329865	0.00488669	1.5e-11	-7.09e-05	9.36e-05	0.450001	TRUE	3.18e-08	36.5095
VL-HDL-P	Liver cancer	rs72934503	6	98591622	G	A	0.0249271	0.0038124	6.2e-11	-1.6e-05	7.12e-05	0.82	TRUE	2.08e-08	35.426
VL-HDL-P	Liver cancer	rs72948328	2	111898984	T	C	-0.0433601	0.0078396	3.2e-08	6.2e-05	0.000145836	0.67	TRUE	3.7e-06	24.4614
VL-HDL-P	Liver cancer	rs73015021	19	11192915	G	A	-0.0593688	0.0057036	2.3e-25	0.000178616	0.000109523	0.1	TRUE	1.01e-16	86.1361
VL-HDL-P	Liver cancer	rs73312715	20	44786014	T	C	0.045024	0.0077625	6.6e-09	8.96e-05	0.000148287	0.55	TRUE	1.79e-06	27.3034
VL-HDL-P	Liver cancer	rs75257814	16	57118381	C	T	-0.0435396	0.00788234	3.3e-08	6.38e-05	0.000152278	0.68	TRUE	3.77e-06	24.124
VL-HDL-P	Liver cancer	rs76070947	20	44113286	G	C	-0.0653067	0.00886473	1.7e-13	-2.82e-05	0.000168936	0.87	TRUE	2.05e-10	43.9393
VL-HDL-P	Liver cancer	rs921919	12	125265201	A	G	-0.0377379	0.00403842	9.2e-21	0.000108638	7.7e-05	0.16	TRUE	7.41e-14	72.5729
VL-HDL-P	Liver cancer	rs964184	11	116648917	C	G	0.0635368	0.00547777	4.2e-31	6.37e-05	0.000104314	0.54	TRUE	7.63e-23	107.062
VL-HDL-P	Liver cancer	rs9769088	7	1081442	C	T	-0.0373998	0.0038305	1.6e-22	-3.43e-05	7.24e-05	0.64	TRUE	1.02e-16	76.7055
VL-HDL-P	Liver cancer	rs9884390	4	69373407	C	T	0.0253177	0.00444296	1.2e-08	-6.18e-05	8.49e-05	0.47	TRUE	3.72e-06	26.4527
L-HDL-P	Liver cancer	rs10468017	15	58678512	T	C	0.164953	0.00395745	1e-200	0.000125135	7.79e-05	0.11	TRUE	6.04e-277	1319.82
L-HDL-P	Liver cancer	rs1057208	20	44563007	T	C	-0.161635	0.00464878	1e-200	3.44e-05	9.12e-05	0.709999	TRUE	9.88e-200	918.734
L-HDL-P	Liver cancer	rs10769254	11	47362465	C	G	0.0397976	0.00464123	9.9e-18	8.27e-05	9.14e-05	0.37	TRUE	1.74e-12	55.935
L-HDL-P	Liver cancer	rs11045171	12	20470199	G	A	0.0280092	0.0045653	8.5e-10	-0.000138337	8.97e-05	0.12	TRUE	3.98e-06	28.6176
L-HDL-P	Liver cancer	rs112001035	17	66823805	A	G	-0.0455728	0.0077795	4.7e-09	-3.89e-05	0.000151961	0.8	TRUE	5.87e-07	26.8527
L-HDL-P	Liver cancer	rs11429307	5	55857025	GT	G	-0.0451158	0.00460927	1.3e-22	1.68e-05	9.06e-05	0.85	TRUE	2.59e-17	72.5837
L-HDL-P	Liver cancer	rs11434143	8	144306597	GT	G	0.0273275	0.00469114	5.7e-09	-9.37e-05	9.24e-05	0.31	TRUE	4.26e-06	26.3708
L-HDL-P	Liver cancer	rs1215112	9	15304782	A	G	0.051697	0.00526592	9.5e-23	5.01e-05	0.000102032	0.62	TRUE	7.38e-17	72.7589
L-HDL-P	Liver cancer	rs12510382	4	980464	G	A	0.0213023	0.00365834	5.8e-09	3.99e-05	7.15e-05	0.58	TRUE	1.45e-06	25.949
L-HDL-P	Liver cancer	rs145391587	8	19820933	C	A	0.129062	0.00600393	1.7e-102	-0.000185733	0.000117862	0.12	TRUE	1.63e-72	346.963
L-HDL-P	Liver cancer	rs147627829	6	34335088	A	G	-0.0605764	0.00885971	8.1e-12	-1.04e-05	0.000174983	0.95	TRUE	2.74e-09	35.591
L-HDL-P	Liver cancer	rs1546954	1	230303848	G	T	0.0417379	0.00370654	2.1e-29	-5.73e-05	7.3e-05	0.43	TRUE	3.11e-21	95.2278
L-HDL-P	Liver cancer	rs1560390	15	58580781	C	T	-0.0688818	0.00438381	1.2e-55	-0.000119052	8.61e-05	0.17	TRUE	5.84e-39	187.499
L-HDL-P	Liver cancer	rs1561748	8	19733244	C	G	0.0496117	0.00440897	2.3e-29	-0.000132104	8.64e-05	0.13	TRUE	9.87e-20	111.094
L-HDL-P	Liver cancer	rs191555775	6	161008646	T	A	-0.0529298	0.00588516	2.4e-19	3.51e-05	0.000116083	0.760001	TRUE	1.23e-14	61.3348
L-HDL-P	Liver cancer	rs2066714	9	107586753	C	T	0.0351222	0.00537666	6.5e-11	0.00020196	0.000105838	0.0560003	TRUE	1.74e-06	31.8949
L-HDL-P	Liver cancer	rs2169387	8	9181395	G	A	0.0571015	0.00605946	4.4e-21	-8.68e-05	0.000119093	0.47	TRUE	3.25e-15	67.5831
L-HDL-P	Liver cancer	rs2302263	11	64021821	T	C	-0.0370051	0.00639289	7.1e-09	-4.28e-05	0.000125313	0.73	TRUE	9.92e-07	25.3315
L-HDL-P	Liver cancer	rs2642438	1	220970028	G	A	0.0312681	0.003958	2.8e-15	0.000142263	7.77e-05	0.0669993	TRUE	1.8e-09	46.9247
L-HDL-P	Liver cancer	rs2740488	9	107661742	C	A	-0.0425446	0.00410737	3.8e-25	2.87e-05	8.06e-05	0.719999	TRUE	6.78e-19	81.2618
L-HDL-P	Liver cancer	rs2803619	10	113934384	C	G	-0.0376379	0.00404527	1.4e-20	-4.81e-05	7.94e-05	0.54	TRUE	4.64e-15	65.137
L-HDL-P	Liver cancer	rs28613184	12	123928666	C	A	0.0245952	0.00407523	1.6e-09	-5.09e-05	8e-05	0.52	TRUE	6.85e-07	29.0449
L-HDL-P	Liver cancer	rs333947	1	110470764	A	G	-0.0298583	0.00505193	3.4e-09	-7.1e-05	9.95e-05	0.48	TRUE	1.44e-06	26.1863
L-HDL-P	Liver cancer	rs34695955	17	37808759	G	T	-0.0394382	0.00669214	3.8e-09	3.99e-05	0.000130815	0.760001	TRUE	5.67e-07	26.2149
L-HDL-P	Liver cancer	rs35135293	2	20363666	T	C	-0.0216849	0.00363183	2.4e-09	0.000120283	7.14e-05	0.0920005	TRUE	1.09e-05	27.0333
L-HDL-P	Liver cancer	rs35473591	11	61586328	CT	C	-0.0785159	0.00380365	1.1e-94	1.63e-05	7.48e-05	0.83	TRUE	7.53e-72	320.151
L-HDL-P	Liver cancer	rs36226283	12	125349480	A	G	0.0376582	0.0037798	2.2e-23	0.000128944	7.43e-05	0.0830004	TRUE	3.74e-15	75.1558
L-HDL-P	Liver cancer	rs368166328	4	69482383	CT	C	0.0277123	0.00499391	2.9e-08	-9.43e-05	9.79e-05	0.34	TRUE	1.18e-05	32.2554
L-HDL-P	Liver cancer	rs3735687	7	1066297	G	A	-0.0335957	0.00367582	6.3e-20	-3.01e-05	7.23e-05	0.68	TRUE	6.98e-15	63.4307
L-HDL-P	Liver cancer	rs3764261	16	56994528	A	C	0.212866	0.00384347	1e-200	-3.25e-05	7.61e-05	0.67	TRUE	0	2332.03
L-HDL-P	Liver cancer	rs3809113	12	57848708	G	C	0.0263448	0.00399465	4.3e-11	8.85e-06	7.83e-05	0.91	TRUE	1.14e-08	32.8704
L-HDL-P	Liver cancer	rs390387	22	21912246	G	A	0.0285537	0.00475161	1.9e-09	1.96e-09	9.34e-05	1	TRUE	1.51e-07	28.5709
L-HDL-P	Liver cancer	rs431001	19	54813266	A	G	0.0227297	0.00387144	4.3e-09	0.000128692	7.6e-05	0.0899995	TRUE	1.65e-05	26.1277
L-HDL-P	Liver cancer	rs4418728	10	94839724	T	G	0.0254995	0.00363481	2.3e-12	5.14e-05	7.14e-05	0.47	TRUE	7.4e-09	37.0622
L-HDL-P	Liver cancer	rs4699716	4	100066125	A	G	0.0243598	0.0040823	2.4e-09	7.24e-05	8e-05	0.37	TRUE	1.79e-06	27.0467
L-HDL-P	Liver cancer	rs4795386	17	37746847	G	A	0.0234167	0.0040685	8.6e-09	0.000127945	7.99e-05	0.11	TRUE	2.12e-05	25.2795
L-HDL-P	Liver cancer	rs488490	15	58737661	A	C	-0.159271	0.00515162	1e-200	7.84e-06	0.000101403	0.94	TRUE	6.2e-160	738.23
L-HDL-P	Liver cancer	rs5030789	15	40986355	G	A	0.020594	0.00365346	1.7e-08	5.99e-05	7.18e-05	0.4	TRUE	6.16e-06	23.966
L-HDL-P	Liver cancer	rs5082	1	161193683	A	G	-0.0262319	0.00373305	2.1e-12	6.82e-05	7.35e-05	0.35	TRUE	1.27e-08	37.297
L-HDL-P	Liver cancer	rs5167	19	45448465	G	T	0.0414043	0.00378314	7.1e-28	2.49e-05	7.44e-05	0.74	TRUE	5.38e-21	90.1007
L-HDL-P	Liver cancer	rs57912727	3	185804583	C	A	-0.0303879	0.00528411	8.9e-09	-1.51e-05	0.000103997	0.88	TRUE	7.22e-07	25.0851
L-HDL-P	Liver cancer	rs59104589	2	242237902	T	C	0.0247519	0.00376825	5.1e-11	-5.77e-05	7.4e-05	0.44	TRUE	8.23e-08	32.4515
L-HDL-P	Liver cancer	rs60847460	10	113983758	T	C	-0.0323937	0.00518043	4e-10	-3.91e-05	0.000101539	0.7	TRUE	1.31e-07	29.6629
L-HDL-P	Liver cancer	rs6681348	1	178526271	C	A	-0.0209814	0.00362513	7.1e-09	4.1e-05	7.12e-05	0.57	TRUE	1.76e-06	25.2304
L-HDL-P	Liver cancer	rs6694102	1	182119332	A	G	-0.0331305	0.00386849	1.1e-17	-8.19e-05	7.62e-05	0.28	TRUE	3.34e-12	55.0823
L-HDL-P	Liver cancer	rs673548	2	21237544	A	G	0.0502503	0.00445396	1.6e-29	1.48e-05	8.78e-05	0.87	TRUE	1.41e-22	95.1636
L-HDL-P	Liver cancer	rs705379	7	94953895	A	G	-0.0245572	0.00365377	1.8e-11	0.000108087	7.19e-05	0.13	TRUE	2.7e-07	34.6399
L-HDL-P	Liver cancer	rs7137797	12	125327352	G	A	-0.0267307	0.00378131	1.6e-12	-5.47e-05	7.42e-05	0.46	TRUE	5.88e-09	37.6294
L-HDL-P	Liver cancer	rs7241918	18	47160953	T	G	0.0605962	0.00475173	3e-37	-7.09e-05	9.36e-05	0.450001	TRUE	4.52e-27	123.297
L-HDL-P	Liver cancer	rs72934503	6	98591622	G	A	0.0242059	0.00370802	6.7e-11	-1.6e-05	7.12e-05	0.82	TRUE	2.19e-08	33.4052
L-HDL-P	Liver cancer	rs7308864	12	109871179	G	A	0.0258876	0.00361203	7.7e-13	-0.000127081	7.1e-05	0.0739997	TRUE	6.87e-08	38.4906
L-HDL-P	Liver cancer	rs737337	19	11347493	C	T	-0.0507001	0.00679064	8.3e-14	-0.000126495	0.00013345	0.34	TRUE	1.32e-09	41.9571
L-HDL-P	Liver cancer	rs75627662	19	45413576	T	C	-0.0305479	0.00447523	8.7e-12	-0.000293026	8.81e-05	0.000879995	TRUE	1.36e-05	35.1485
L-HDL-P	Liver cancer	rs76070947	20	44113286	G	C	-0.0540353	0.00862532	3.7e-10	-2.82e-05	0.000168936	0.87	TRUE	6.89e-08	30.0774
L-HDL-P	Liver cancer	rs77516617	15	59058720	A	G	-0.0517565	0.00815112	2.2e-10	0.000169847	0.000159852	0.29	TRUE	4.83e-07	30.8476
L-HDL-P	Liver cancer	rs78058190	2	219699999	A	G	-0.0584919	0.00935648	4.1e-10	-7.09e-06	0.000183274	0.97	TRUE	5.19e-08	37.4925
L-HDL-P	Liver cancer	rs8058512	16	57151796	T	C	-0.0248834	0.004039	7.2e-10	-8.81e-05	7.96e-05	0.27	TRUE	1.26e-06	28.4814
L-HDL-P	Liver cancer	rs921919	12	125265201	A	G	-0.0432841	0.00392683	3e-28	0.000108638	7.7e-05	0.16	TRUE	3.68e-19	95.491
L-HDL-P	Liver cancer	rs964184	11	116648917	C	G	0.0840656	0.00532722	4.2e-56	6.37e-05	0.000104314	0.54	TRUE	1.77e-41	187.553
L-HDL-P	Liver cancer	rs9844972	3	150097635	C	G	-0.0398019	0.00716823	2.8e-08	0.000160716	0.000140757	0.25	TRUE	1.72e-05	23.9806
L-HDL-P	Liver cancer	rs9955201	18	47142243	A	G	0.0689612	0.0101207	9.5e-12	-4.17e-05	0.000187521	0.82	TRUE	5.01e-09	35.7333
M-HDL-P	Liver cancer	rs1065853	19	45413233	T	G	0.139009	0.00700948	1.6e-87	-0.000145751	0.000130926	0.27	TRUE	3.28e-63	330.451
M-HDL-P	Liver cancer	rs1077835	15	58723426	G	A	0.1029	0.00459477	4.4e-111	5.63e-05	8.58e-05	0.51	TRUE	1.69e-82	419.325
M-HDL-P	Liver cancer	rs112001035	17	66823805	A	G	-0.0538041	0.00817337	4.6e-11	-3.89e-05	0.000151961	0.8	TRUE	1.81e-08	37.4323
M-HDL-P	Liver cancer	rs112771035	11	126225876	G	C	-0.0415921	0.0073728	1.7e-08	0.000131974	0.000137599	0.34	TRUE	8.03e-06	26.3943
M-HDL-P	Liver cancer	rs12976739	19	8461663	A	G	0.025747	0.00390219	4.2e-11	-0.000181537	7.29e-05	0.0129999	TRUE	5.18e-06	36.5097
M-HDL-P	Liver cancer	rs140584594	1	110232983	G	A	0.0386719	0.00425426	9.9e-20	0.000116198	7.95e-05	0.14	TRUE	4.69e-13	67.8674
M-HDL-P	Liver cancer	rs15285	8	19863024	T	C	0.0864395	0.00420382	6e-94	-0.000103467	7.63e-05	0.18	TRUE	4.56e-67	352.635
M-HDL-P	Liver cancer	rs174578	11	61605499	A	T	-0.0350845	0.00397401	1.1e-18	7.36e-06	7.43e-05	0.92	TRUE	1.76e-14	64.5718
M-HDL-P	Liver cancer	rs1761457	19	54814524	G	A	0.0256521	0.00405606	2.5e-10	0.000122398	7.58e-05	0.11	TRUE	2.11e-06	33.3251
M-HDL-P	Liver cancer	rs2043085	15	58680954	C	T	-0.0970429	0.00389787	8.09e-137	-0.000107353	7.29e-05	0.14	TRUE	3.87e-98	516.659
M-HDL-P	Liver cancer	rs2066714	9	107586753	C	T	0.0323931	0.0056497	9.8e-09	0.00020196	0.000105838	0.0560003	TRUE	4.43e-05	27.1297
M-HDL-P	Liver cancer	rs2236252	20	17597531	T	C	-0.0320709	0.00508836	2.9e-10	0.000159445	9.52e-05	0.0940005	TRUE	2.67e-06	32.9463
M-HDL-P	Liver cancer	rs2298428	22	21982892	T	C	-0.0420939	0.00492228	1.2e-17	-1.77e-05	9.2e-05	0.85	TRUE	1.58e-13	60.8898
M-HDL-P	Liver cancer	rs235314	21	46271452	T	C	-0.0209024	0.00380857	4.1e-08	0.000116195	7.12e-05	0.1	TRUE	6.23e-05	25.0377
M-HDL-P	Liver cancer	rs2494748	14	105276883	T	C	-0.0216526	0.00391474	3.2e-08	-7.31e-05	7.34e-05	0.32	TRUE	1.36e-05	25.5245
M-HDL-P	Liver cancer	rs2642438	1	220970028	G	A	0.0350811	0.00416134	3.4e-17	0.000142263	7.77e-05	0.0669993	TRUE	9.29e-11	59.0733
M-HDL-P	Liver cancer	rs267738	1	150940625	G	T	0.0373076	0.00458501	4.1e-16	5.43e-05	8.6e-05	0.53	TRUE	1.02e-11	54.9358
M-HDL-P	Liver cancer	rs2740488	9	107661742	C	A	-0.0428814	0.00431595	2.9e-23	2.87e-05	8.06e-05	0.719999	TRUE	1.75e-17	82.5544
M-HDL-P	Liver cancer	rs2792735	10	113921825	A	G	-0.0392335	0.00423257	1.9e-20	-3.56e-05	7.9e-05	0.649999	TRUE	3.23e-15	71.4137
M-HDL-P	Liver cancer	rs28818616	3	15592561	C	T	-0.0221908	0.00400713	3.1e-08	-9.98e-05	7.5e-05	0.18	TRUE	2.75e-05	25.7823
M-HDL-P	Liver cancer	rs35135293	2	20363666	T	C	-0.027093	0.0038188	1.3e-12	0.000120283	7.14e-05	0.0920005	TRUE	7.39e-08	42.2042
M-HDL-P	Liver cancer	rs3764261	16	56994528	A	C	0.169504	0.00405094	1e-200	-3.25e-05	7.61e-05	0.67	TRUE	4.49e-288	1467.82
M-HDL-P	Liver cancer	rs3795269	1	2339139	A	C	0.020857	0.00381729	4.7e-08	0.000135442	7.18e-05	0.0589997	TRUE	0.000114259	24.6588
M-HDL-P	Liver cancer	rs3859588	20	46476143	A	T	-0.0261536	0.00464549	1.8e-08	-3e-05	8.67e-05	0.73	TRUE	2.01e-06	26.7783
M-HDL-P	Liver cancer	rs4239651	20	46340596	C	T	0.0372435	0.00470424	2.4e-15	-9.98e-05	8.78e-05	0.26	TRUE	1.93e-10	52.196
M-HDL-P	Liver cancer	rs4240624	8	9184231	A	G	0.10045	0.00661814	4.9e-52	-5.95e-05	0.000123704	0.630001	TRUE	8.52e-39	191.978
M-HDL-P	Liver cancer	rs4759375	12	123796849	T	C	0.0395274	0.00700186	1.6e-08	0.000129057	0.000122533	0.29	TRUE	9.78e-06	27.9402
M-HDL-P	Liver cancer	rs4846921	1	230304352	A	G	0.0508865	0.00389773	5.9e-39	-5.98e-05	7.3e-05	0.41	TRUE	3.44e-28	141.529
M-HDL-P	Liver cancer	rs4969141	17	76391653	T	C	0.0220831	0.00381273	7e-09	-4.23e-05	7.12e-05	0.55	TRUE	1.82e-06	28.0547
M-HDL-P	Liver cancer	rs559355	11	75451281	T	A	-0.0665242	0.00522535	4e-37	1.23e-05	9.76e-05	0.9	TRUE	1.89e-28	135.651
M-HDL-P	Liver cancer	rs56960668	8	144300760	A	G	0.0280743	0.00424696	3.8e-11	4.57e-05	7.93e-05	0.56	TRUE	3.86e-08	36.4007
M-HDL-P	Liver cancer	rs583104	1	109821307	T	G	-0.0450514	0.00453226	2.8e-23	3.42e-07	8.48e-05	1	TRUE	3.8e-18	81.9317
M-HDL-P	Liver cancer	rs59347135	8	19750044	G	C	-0.0676344	0.00934623	4.6e-13	-0.000239005	0.000173578	0.17	TRUE	1.56e-08	46.0332
M-HDL-P	Liver cancer	rs60847460	10	113983758	T	C	-0.0375653	0.00544365	5.2e-12	-3.91e-05	0.000101539	0.7	TRUE	5.11e-09	39.8937
M-HDL-P	Liver cancer	rs61805076	1	182154990	C	T	-0.0255616	0.0040233	2.1e-10	-8.12e-05	7.54e-05	0.28	TRUE	4.93e-07	33.4646
M-HDL-P	Liver cancer	rs61941676	12	125324798	A	C	-0.0548752	0.00584434	6e-21	5.42e-06	0.000108864	0.96	TRUE	2.81e-16	77.0064
M-HDL-P	Liver cancer	rs625145	11	116727936	T	A	0.0713934	0.00485784	6.8e-49	8.32e-05	9.05e-05	0.36	TRUE	2.79e-35	179.458
M-HDL-P	Liver cancer	rs638714	1	62920029	T	G	-0.0464125	0.00400717	5.1e-31	0.000110589	7.44e-05	0.14	TRUE	5.51e-21	112.29
M-HDL-P	Liver cancer	rs6606717	12	109873227	C	A	0.0296722	0.0037966	5.5e-15	-0.000127144	7.1e-05	0.0729995	TRUE	2.51e-09	50.574
M-HDL-P	Liver cancer	rs676210	2	21231524	A	G	0.0617362	0.00468576	1.2e-39	1.66e-05	8.78e-05	0.85	TRUE	3.31e-30	143.54
M-HDL-P	Liver cancer	rs686030	9	15304782	A	C	0.0388779	0.0054729	1.2e-12	5.01e-05	0.000102032	0.62	TRUE	2.38e-09	42.0138
M-HDL-P	Liver cancer	rs7241918	18	47160953	T	G	0.0963927	0.00498908	3.6e-83	-7.09e-05	9.36e-05	0.450001	TRUE	3.15e-61	312.508
M-HDL-P	Liver cancer	rs76213248	19	11269893	T	C	0.0309743	0.00388547	1.6e-15	9.86e-05	7.24e-05	0.17	TRUE	2.87e-10	53.4296
M-HDL-P	Liver cancer	rs7956099	12	103556109	C	T	-0.0226043	0.0038241	3.4e-09	2.51e-05	7.15e-05	0.73	TRUE	5.86e-07	29.3342
M-HDL-P	Liver cancer	rs8058512	16	57151796	T	C	-0.0240036	0.00425702	1.7e-08	-8.81e-05	7.96e-05	0.27	TRUE	1.13e-05	26.5025
M-HDL-P	Liver cancer	rs838876	12	125259888	G	A	-0.0381644	0.00413529	2.7e-20	0.000115749	7.71e-05	0.13	TRUE	2.21e-13	72.818
M-HDL-P	Liver cancer	rs9274346	6	32632367	T	C	0.0226658	0.00400563	1.5e-08	4.74e-05	7.49e-05	0.53	TRUE	3.52e-06	28.1856
M-HDL-P	Liver cancer	rs9471972	6	42915021	A	G	0.0268591	0.0038095	1.8e-12	5.89e-06	7.13e-05	0.93	TRUE	9.26e-10	41.3074
M-HDL-P	Liver cancer	rs967645	17	26713970	T	C	-0.0293693	0.00379963	1.1e-14	8.77e-05	7.11e-05	0.22	TRUE	7.47e-10	49.5987
M-HDL-P	Liver cancer	rs9953437	18	47120600	A	G	0.0919996	0.00946042	2.4e-22	-9.11e-05	0.00017752	0.61	TRUE	1.6e-16	80.2061
S-HDL-P	Liver cancer	rs1065853	19	45413233	T	G	-0.0588341	0.00762536	1.2e-14	-0.000145751	0.000130926	0.27	TRUE	5.57e-10	59.055
S-HDL-P	Liver cancer	rs11076176	16	57007446	G	T	-0.0477012	0.00563897	2.7e-17	6.97e-06	9.72e-05	0.94	TRUE	1.87e-13	73.1591
S-HDL-P	Liver cancer	rs11621792	14	24871926	T	C	0.0290232	0.00417235	3.5e-12	1.3e-05	7.19e-05	0.86	TRUE	2.08e-09	48.0751
S-HDL-P	Liver cancer	rs11657987	17	76387363	T	G	0.0231608	0.00418417	3.1e-08	-3.6e-05	7.18e-05	0.62	TRUE	4.35e-06	30.8716
S-HDL-P	Liver cancer	rs12318598	12	25407726	G	A	-0.0447999	0.0074736	2e-09	-6.89e-05	0.000128465	0.59	TRUE	6.42e-07	35.5563
S-HDL-P	Liver cancer	rs12423535	12	22533320	A	C	0.0242663	0.00433966	2.2e-08	-6.07e-05	7.45e-05	0.42	TRUE	7.08e-06	32.9729
S-HDL-P	Liver cancer	rs12591786	15	60902512	T	C	-0.0340541	0.00575003	3.2e-09	4.97e-05	9.86e-05	0.61	TRUE	8.17e-07	35.6212
S-HDL-P	Liver cancer	rs13108218	4	3443931	G	A	-0.0399268	0.00427733	1e-20	6.78e-05	7.35e-05	0.36	TRUE	1.27e-14	86.9106
S-HDL-P	Liver cancer	rs13321783	3	119645976	C	T	0.0236239	0.00422984	2.3e-08	-2.89e-05	7.31e-05	0.69	TRUE	2.75e-06	30.7175
S-HDL-P	Liver cancer	rs1569721	20	44768710	C	T	0.063771	0.011281	1.6e-08	0.000196165	0.000194459	0.31	TRUE	8.57e-06	34.3071
S-HDL-P	Liver cancer	rs17411133	8	19855331	A	T	0.0380714	0.004687	4.6e-16	-0.000142717	8.05e-05	0.0759994	TRUE	4.47e-10	65.0305
S-HDL-P	Liver cancer	rs17699030	19	11335477	G	A	-0.0832429	0.0114357	3.4e-13	-4.17e-05	0.000191063	0.83	TRUE	3.96e-10	51.9755
S-HDL-P	Liver cancer	rs2043085	15	58680954	C	T	0.0556565	0.00424006	2.3e-39	-0.000107353	7.29e-05	0.14	TRUE	5.65e-27	169.435
S-HDL-P	Liver cancer	rs2070895	15	58723939	A	G	-0.0851679	0.00499938	4.5e-65	5.58e-05	8.58e-05	0.52	TRUE	4.52e-48	285.954
S-HDL-P	Liver cancer	rs2645422	8	11707032	C	G	0.0284456	0.004341	5.6e-11	-6.69e-05	7.46e-05	0.37	TRUE	1.21e-07	43.377
S-HDL-P	Liver cancer	rs267738	1	150940625	G	T	0.0411276	0.0049882	1.7e-16	5.43e-05	8.6e-05	0.53	TRUE	5.25e-12	66.7686
S-HDL-P	Liver cancer	rs2740488	9	107661742	C	A	-0.0260002	0.00469195	3e-08	2.87e-05	8.06e-05	0.719999	TRUE	3.02e-06	30.336
S-HDL-P	Liver cancer	rs2952290	17	66463383	A	G	-0.0273706	0.00498714	4.1e-08	-0.000105874	8.58e-05	0.22	TRUE	2.7e-05	29.7167
S-HDL-P	Liver cancer	rs3092498	20	44055710	C	T	-0.024507	0.00416378	4e-09	-1.43e-05	7.16e-05	0.84	TRUE	4.48e-07	34.5267
S-HDL-P	Liver cancer	rs34856565	3	141277532	AT	A	-0.0248262	0.00439999	1.7e-08	-6.56e-05	7.55e-05	0.39	TRUE	6.5e-06	31.5102
S-HDL-P	Liver cancer	rs36209093	1	110229787	T	C	0.0374109	0.00491197	2.6e-14	7.49e-05	8.44e-05	0.37	TRUE	4.81e-10	70.82
S-HDL-P	Liver cancer	rs377181093	6	31422893	G	A	0.0488122	0.00761534	1.5e-10	-7.99e-05	0.000130841	0.54	TRUE	1.13e-07	45.6683
S-HDL-P	Liver cancer	rs4656292	1	161194641	G	A	0.0490532	0.00426648	1.4e-30	6.69e-05	7.34e-05	0.36	TRUE	7.69e-22	130.684
S-HDL-P	Liver cancer	rs4939883	18	47167214	C	T	0.0596554	0.00536411	9.9e-29	-9.09e-05	9.26e-05	0.33	TRUE	2.44e-20	121.474
S-HDL-P	Liver cancer	rs525028	11	116705516	A	G	-0.0764715	0.00456857	6.9e-63	-9.29e-06	7.85e-05	0.91	TRUE	4.6e-48	278.62
S-HDL-P	Liver cancer	rs55714927	17	7080316	T	C	-0.0519809	0.00525502	4.5e-23	6.58e-05	9.05e-05	0.47	TRUE	1.12e-16	96.1727
S-HDL-P	Liver cancer	rs5754102	22	21916272	A	C	-0.0343908	0.00540261	1.9e-10	1.37e-05	9.3e-05	0.88	TRUE	3.98e-08	40.759
S-HDL-P	Liver cancer	rs5774606	1	62968433	AT	A	-0.0497386	0.00432681	1.4e-30	0.000113125	7.45e-05	0.13	TRUE	1.31e-20	130.366
S-HDL-P	Liver cancer	rs58952297	20	44560820	T	C	0.187678	0.00530963	1e-200	3.79e-05	9.12e-05	0.68	TRUE	4.07e-206	1242.55
S-HDL-P	Liver cancer	rs72736909	1	220999969	T	C	0.0470123	0.00836251	1.9e-08	0.000346692	0.000145108	0.017	TRUE	0.000175123	31.4656
S-HDL-P	Liver cancer	rs72997616	11	75474195	A	C	-0.0637487	0.00711315	3.2e-19	3.05e-05	0.000122221	0.8	TRUE	1.25e-14	79.7921
S-HDL-P	Liver cancer	rs76070947	20	44113286	G	C	0.0613686	0.0098539	4.7e-10	-2.82e-05	0.000168936	0.87	TRUE	8.24e-08	38.7982
S-HDL-P	Liver cancer	rs77437185	9	107594698	A	G	0.0657226	0.0107659	1e-09	8.05e-05	0.000184535	0.66	TRUE	3e-07	36.8154
S-HDL-P	Liver cancer	rs9270000	6	32552740	A	G	0.0405784	0.00475936	1.5e-17	-2.81e-05	8.18e-05	0.73	TRUE	3.23e-13	92.7653
IDL	Liver cancer	rs102275	11	61557803	C	T	-0.0463494	0.00427305	2.1e-27	1.88e-05	7.44e-05	0.8	TRUE	8.31e-21	112.565
IDL	Liver cancer	rs10260606	7	44584551	C	G	0.0328557	0.00527737	4.8e-10	9.87e-05	9.17e-05	0.28	TRUE	8.73e-07	37.1042
IDL	Liver cancer	rs10410835	19	45358353	C	T	0.0532588	0.00413208	5.2e-38	4.71e-05	7.2e-05	0.51	TRUE	7.03e-28	163.095
IDL	Liver cancer	rs1057558	7	1062366	C	T	-0.0305632	0.00493397	5.8e-10	3.86e-05	8.59e-05	0.649999	TRUE	2.04e-07	36.9425
IDL	Liver cancer	rs1065853	19	45413233	T	G	-0.519151	0.00751761	1e-200	-0.000145751	0.000130926	0.27	TRUE	0	4787
IDL	Liver cancer	rs115478735	9	136151806	T	A	0.0661692	0.00528606	6e-36	4.56e-05	8.76e-05	0.6	TRUE	1.19e-26	151.058
IDL	Liver cancer	rs1169294	12	121426594	A	G	0.0301884	0.00443211	9.7e-12	2.88e-05	7.69e-05	0.709999	TRUE	7.89e-09	44.8912
IDL	Liver cancer	rs11753995	6	160575366	A	G	0.0355215	0.00543184	6.2e-11	4.16e-05	9.45e-05	0.66	TRUE	3.77e-08	41.1905
IDL	Liver cancer	rs12151108	19	11197261	A	G	-0.160297	0.00627344	5.2e-144	0.000153349	0.000109893	0.16	TRUE	8.69e-104	626.457
IDL	Liver cancer	rs12208357	6	160543148	T	C	0.0624928	0.00803827	7.6e-15	0.000121866	0.000139509	0.38	TRUE	1.89e-10	58.5453
IDL	Liver cancer	rs12740374	1	109817590	T	G	-0.0985665	0.00491609	2e-89	8.76e-06	8.55e-05	0.92	TRUE	2.7e-68	386.335
IDL	Liver cancer	rs183130	16	56991363	T	C	-0.0757042	0.00436698	2.5e-67	-4.02e-05	7.6e-05	0.6	TRUE	3.96e-50	289.65
IDL	Liver cancer	rs2495477	1	55518467	G	A	-0.0321617	0.00426715	4.8e-14	5.43e-05	7.42e-05	0.46	TRUE	4.63e-10	56.861
IDL	Liver cancer	rs2569550	19	11228745	C	T	0.0349241	0.00416246	4.9e-17	-0.00014818	7.24e-05	0.0409996	TRUE	2.32e-10	67.776
IDL	Liver cancer	rs261290	15	58678720	C	T	-0.0691271	0.00430685	5.7e-58	-0.000128708	7.48e-05	0.0850002	TRUE	1.03e-39	249.194
IDL	Liver cancer	rs2618566	20	17844684	T	G	-0.0248274	0.00431511	8.7e-09	0.000104121	7.49e-05	0.16	TRUE	1.34e-05	31.8312
IDL	Liver cancer	rs2642438	1	220970028	G	A	0.0288954	0.00447546	1.1e-10	0.000142263	7.77e-05	0.0669993	TRUE	2e-06	40.071
IDL	Liver cancer	rs2792735	10	113921825	A	G	-0.0286565	0.00455179	3.1e-10	-3.56e-05	7.9e-05	0.649999	TRUE	1.27e-07	38.088
IDL	Liver cancer	rs28807203	19	45173951	C	A	-0.133235	0.00946525	5.3e-45	-0.000187072	0.000164749	0.26	TRUE	7.26e-32	191.47
IDL	Liver cancer	rs4299376	2	44073881	T	G	-0.0485611	0.00437698	1.3e-28	5.8e-05	7.59e-05	0.44	TRUE	1.12e-20	118.947
IDL	Liver cancer	rs4794048	17	45763073	C	A	0.0322759	0.00410056	3.5e-15	-4.76e-06	7.12e-05	0.95	TRUE	7.57e-12	59.8841
IDL	Liver cancer	rs496654	1	234851165	C	A	0.0244111	0.00408737	2.3e-09	-1e-05	7.12e-05	0.89	TRUE	2.59e-07	34.2576
IDL	Liver cancer	rs562338	2	21288321	G	A	0.0996082	0.00530565	1.2e-78	-8.73e-05	9.23e-05	0.34	TRUE	3.29e-57	338.614
IDL	Liver cancer	rs633695	15	58725839	G	A	0.0491354	0.00450915	1.2e-27	9.49e-05	7.84e-05	0.23	TRUE	4.11e-19	115.074
IDL	Liver cancer	rs6882345	5	156397673	A	G	0.0312589	0.00423361	1.5e-13	0.000114938	7.37e-05	0.12	TRUE	1.24e-08	52.2788
IDL	Liver cancer	rs6920309	6	16134247	T	C	-0.0226039	0.00411604	4e-08	-0.0001079	7.16e-05	0.13	TRUE	4.76e-05	29.1877
IDL	Liver cancer	rs72631343	17	67191270	G	C	-0.0412278	0.00609748	1.4e-11	-1.62e-05	0.000105969	0.88	TRUE	5.37e-09	43.9789
IDL	Liver cancer	rs77303550	16	72079657	T	C	-0.0307302	0.00518822	3.2e-09	-9.24e-05	9.04e-05	0.31	TRUE	2.87e-06	33.8231
IDL	Liver cancer	rs8103315	19	45254168	A	C	0.0559929	0.00612364	6e-20	-5.66e-05	0.000107264	0.6	TRUE	1.04e-14	84.7417
LDL	Livers cancer	rs10096633	8	19830921	T	C	-0.0421142	0.00625272	1.6e-11	-9.82e-05	0.000107477	0.36	TRUE	5.25e-08	44.3303
LDL	Livers cancer	rs102275	11	61557803	C	T	-0.0409817	0.00431348	2.1e-21	1.88e-05	7.44e-05	0.8	TRUE	2.85e-16	87.9838
LDL	Livers cancer	rs10260606	7	44584551	C	G	0.0317189	0.00532755	2.6e-09	9.87e-05	9.17e-05	0.28	TRUE	2.86e-06	34.5802
LDL	Livers cancer	rs10410835	19	45358353	C	T	0.0516974	0.00417334	3.1e-35	4.71e-05	7.2e-05	0.51	TRUE	8.04e-26	153.659
LDL	Livers cancer	rs10504255	8	59398461	A	G	-0.0263609	0.00437979	1.8e-09	3.73e-05	7.53e-05	0.62	TRUE	5.18e-07	35.7483
LDL	Livers cancer	rs12151108	19	11197261	A	G	-0.157439	0.00633608	2.7e-136	0.000153349	0.000109893	0.16	TRUE	4.29e-98	604.201
LDL	Livers cancer	rs12740374	1	109817590	T	G	-0.121609	0.00496166	1.2e-132	8.76e-06	8.55e-05	0.92	TRUE	3.61e-101	589.113
LDL	Livers cancer	rs173539	16	56989590	T	C	-0.0439813	0.00437567	9.1e-24	-4.44e-05	7.6e-05	0.56	TRUE	1.89e-17	98.7159
LDL	Livers cancer	rs261290	15	58678720	C	T	-0.0410217	0.00434859	4e-21	-0.000128708	7.48e-05	0.0850002	TRUE	1.28e-13	87.6313
LDL	Livers cancer	rs2618566	20	17844684	T	G	-0.0246343	0.00435595	1.6e-08	0.000104121	7.49e-05	0.16	TRUE	1.98e-05	31.3378
LDL	Livers cancer	rs2738447	19	11227480	C	A	0.0363842	0.00419844	4.5e-18	-0.000142147	7.24e-05	0.0490004	TRUE	3.61e-11	73.5736
LDL	Livers cancer	rs28807203	19	45173951	C	A	-0.12091	0.00955976	1.1e-36	-0.000187072	0.000164749	0.26	TRUE	8.63e-26	157.638
LDL	Livers cancer	rs34042070	16	72101525	G	C	0.0472776	0.00531185	5.6e-19	-7.31e-05	9.12e-05	0.42	TRUE	1.48e-13	78.258
LDL	Livers cancer	rs35596121	13	32947133	CT	C	-0.0272846	0.00472257	7.6e-09	-1.72e-05	8.13e-05	0.83	TRUE	7.56e-07	35.1345
LDL	Livers cancer	rs3777411	6	160476945	T	C	-0.0469874	0.00576537	3.6e-16	-4.83e-05	9.92e-05	0.630001	TRUE	5.73e-12	65.0872
LDL	Livers cancer	rs4299376	2	44073881	T	G	-0.0477936	0.00441674	2.7e-27	5.8e-05	7.59e-05	0.44	TRUE	1.04e-19	115.213
LDL	Livers cancer	rs4307732	11	126244955	A	G	0.0497912	0.00672133	1.3e-13	4.8e-05	0.000115902	0.68	TRUE	3.54e-10	54.068
LDL	Livers cancer	rs4704834	5	156443066	G	A	0.0459712	0.00430275	1.2e-26	9.03e-05	7.42e-05	0.22	TRUE	2.21e-18	111.62
LDL	Livers cancer	rs4846922	1	230307182	C	T	-0.0253048	0.00436013	6.5e-09	-0.000124584	7.52e-05	0.0980009	TRUE	1.98e-05	33.3274
LDL	Livers cancer	rs4935356	6	32412388	A	T	0.031949	0.00508303	3.3e-10	-2.42e-05	8.77e-05	0.780001	TRUE	8.37e-08	43.3721
LDL	Livers cancer	rs553427	1	234852760	T	C	0.0322742	0.00412462	5.1e-15	-8.4e-06	7.12e-05	0.91	TRUE	1.19e-11	59.8966
LDL	Livers cancer	rs55714927	17	7080316	T	C	-0.0298949	0.00524607	1.2e-08	6.58e-05	9.05e-05	0.47	TRUE	3.71e-06	31.7918
LDL	Livers cancer	rs56325564	17	45766771	A	G	0.0333444	0.00415635	1e-15	-3.87e-06	7.15e-05	0.96	TRUE	2.85e-12	63.9346
LDL	Livers cancer	rs633695	15	58725839	G	A	0.0324958	0.00455284	9.5e-13	9.49e-05	7.84e-05	0.23	TRUE	1.61e-08	50.3036
LDL	Livers cancer	rs6601299	8	9184691	C	T	0.0419874	0.00686144	9.4e-10	-0.000151131	0.000117916	0.2	TRUE	2.3e-06	36.7632
LDL	Livers cancer	rs6602909	13	114551993	C	T	0.027814	0.00439502	2.5e-10	-9.52e-05	7.58e-05	0.21	TRUE	8.63e-07	39.3174
LDL	Livers cancer	rs6920309	6	16134247	T	C	-0.0247274	0.00415331	2.6e-09	-0.0001079	7.16e-05	0.13	TRUE	7.79e-06	34.9311
LDL	Livers cancer	rs693	2	21232195	A	G	0.0910118	0.00412563	7.6e-108	-8.08e-05	7.1e-05	0.26	TRUE	3.79e-78	477.756
LDL	Livers cancer	rs72631343	17	67191270	G	C	-0.0430127	0.00615556	2.8e-12	-1.62e-05	0.000105969	0.88	TRUE	1.61e-09	47.8709
LDL	Livers cancer	rs72694391	14	24874026	C	T	0.0255783	0.00413986	6.5e-10	3.93e-05	7.14e-05	0.58	TRUE	2.86e-07	37.6096
LDL	Livers cancer	rs7610507	3	136538191	G	C	0.0277222	0.00504349	3.9e-08	0.000138342	8.67e-05	0.11	TRUE	5.61e-05	29.7066
LDL	Livers cancer	rs7704651	5	122832289	A	G	0.0250725	0.00438807	1.1e-08	-8.32e-06	7.56e-05	0.91	TRUE	7.8e-07	32.0549
LDL	Livers cancer	rs8103315	19	45254168	A	C	0.049882	0.00618479	7.3e-16	-5.66e-05	0.000107264	0.6	TRUE	1.1e-11	67.2439
LDL	Livers cancer	rs9616847	22	50868669	T	A	0.0238282	0.00425242	2.1e-08	5.19e-05	7.31e-05	0.48	TRUE	5.31e-06	31.0473
LDL	Livers cancer	rs964184	11	116648917	C	G	-0.0753422	0.00608025	2.9e-35	6.37e-05	0.000104314	0.54	TRUE	6.2e-26	150.6
L-LDL-P	Liver cancer	rs10260606	7	44584551	C	G	0.0297901	0.00531391	2.1e-08	9.87e-05	9.17e-05	0.28	TRUE	1.21e-05	30.5014
L-LDL-P	Liver cancer	rs10410835	19	45358353	C	T	0.0550051	0.00416134	6.9e-40	4.71e-05	7.2e-05	0.51	TRUE	2.83e-29	173.982
L-LDL-P	Liver cancer	rs10504255	8	59398461	A	G	-0.0244054	0.00436864	2.3e-08	3.73e-05	7.53e-05	0.62	TRUE	3.45e-06	30.6399
L-LDL-P	Liver cancer	rs12151108	19	11197261	A	G	-0.161399	0.00631786	6e-144	0.000153349	0.000109893	0.16	TRUE	9.59e-104	635.148
L-LDL-P	Liver cancer	rs12740374	1	109817590	T	G	-0.125952	0.00494824	6.4e-143	8.76e-06	8.55e-05	0.92	TRUE	5.78e-109	632.177
L-LDL-P	Liver cancer	rs140798831	2	21149771	C	T	-0.0412688	0.0043433	2.1e-21	8.18e-05	7.5e-05	0.28	TRUE	7.61e-15	88.4258
L-LDL-P	Liver cancer	rs1499279	5	52106278	G	T	-0.0625401	0.0103397	1.5e-09	0.000442781	0.000179229	0.0129999	TRUE	4.39e-05	35.9213
L-LDL-P	Liver cancer	rs1500188	5	122827953	G	A	-0.0238319	0.00414348	8.8e-09	3.83e-05	7.15e-05	0.59	TRUE	1.87e-06	32.3679
L-LDL-P	Liver cancer	rs173539	16	56989590	T	C	-0.0339774	0.00436444	7e-15	-4.44e-05	7.6e-05	0.56	TRUE	7.03e-11	58.8954
L-LDL-P	Liver cancer	rs174541	11	61565908	C	T	-0.0380416	0.0042792	6.1e-19	-1.22e-05	7.4e-05	0.87	TRUE	1.49e-14	76.5537
L-LDL-P	Liver cancer	rs2569550	19	11228745	C	T	0.0390282	0.00419193	1.3e-20	-0.00014818	7.24e-05	0.0409996	TRUE	9.16e-13	84.6537
L-LDL-P	Liver cancer	rs261290	15	58678720	C	T	-0.0474096	0.00433703	8.2e-28	-0.000128708	7.48e-05	0.0850002	TRUE	2.86e-18	117.078
L-LDL-P	Liver cancer	rs2618566	20	17844684	T	G	-0.0277973	0.00434467	1.6e-10	0.000104121	7.49e-05	0.16	TRUE	8.82e-07	39.9049
L-LDL-P	Liver cancer	rs28807203	19	45173951	C	A	-0.122091	0.00953227	1.5e-37	-0.000187072	0.000164749	0.26	TRUE	1.94e-26	160.737
L-LDL-P	Liver cancer	rs34042070	16	72101525	G	C	0.0459043	0.00529821	4.6e-18	-7.31e-05	9.12e-05	0.42	TRUE	6.85e-13	73.7747
L-LDL-P	Liver cancer	rs34791230	1	25818398	A	G	-0.0254871	0.00413772	7.3e-10	-0.000124079	7.14e-05	0.0819993	TRUE	5.64e-06	36.9207
L-LDL-P	Liver cancer	rs3777411	6	160476945	T	C	-0.0454901	0.00575047	2.6e-15	-4.83e-05	9.92e-05	0.630001	TRUE	2.44e-11	61.003
L-LDL-P	Liver cancer	rs4299376	2	44073881	T	G	-0.0477813	0.00440492	2.1e-27	5.8e-05	7.59e-05	0.44	TRUE	8.41e-20	115.154
L-LDL-P	Liver cancer	rs4307732	11	126244955	A	G	0.049326	0.00670365	1.9e-13	4.8e-05	0.000115902	0.68	TRUE	4.68e-10	53.0619
L-LDL-P	Liver cancer	rs4704834	5	156443066	G	A	0.0477761	0.0042918	8.8e-29	9.03e-05	7.42e-05	0.22	TRUE	6.42e-20	120.566
L-LDL-P	Liver cancer	rs472495	1	55521313	T	G	0.0372164	0.00430488	5.4e-18	-0.00017506	7.45e-05	0.0189998	TRUE	1.42e-10	72.6534
L-LDL-P	Liver cancer	rs4846922	1	230307182	C	T	-0.0251884	0.00434834	6.9e-09	-0.000124584	7.52e-05	0.0980009	TRUE	2.06e-05	33.0214
L-LDL-P	Liver cancer	rs4935356	6	32412388	A	T	0.0311313	0.0050699	8.2e-10	-2.42e-05	8.77e-05	0.780001	TRUE	1.68e-07	41.1796
L-LDL-P	Liver cancer	rs553427	1	234852760	T	C	0.0323065	0.00411347	4e-15	-8.4e-06	7.12e-05	0.91	TRUE	1e-11	60.0166
L-LDL-P	Liver cancer	rs55714927	17	7080316	T	C	-0.0290907	0.00523248	2.7e-08	6.58e-05	9.05e-05	0.47	TRUE	6.61e-06	30.1039
L-LDL-P	Liver cancer	rs562338	2	21288321	G	A	0.119156	0.00533952	2.6e-110	-8.73e-05	9.23e-05	0.34	TRUE	9.45e-81	485.174
L-LDL-P	Liver cancer	rs56325564	17	45766771	A	G	0.0320119	0.00414558	1.1e-14	-3.87e-06	7.15e-05	0.96	TRUE	1.79e-11	58.9243
L-LDL-P	Liver cancer	rs633695	15	58725839	G	A	0.0412447	0.00454074	1.1e-19	9.49e-05	7.84e-05	0.23	TRUE	1.99e-13	81.0582
L-LDL-P	Liver cancer	rs6601299	8	9184691	C	T	0.0426671	0.00684397	4.5e-10	-0.000151131	0.000117916	0.2	TRUE	1.39e-06	37.9635
L-LDL-P	Liver cancer	rs6602909	13	114551993	C	T	0.0280671	0.00438367	1.5e-10	-9.52e-05	7.58e-05	0.21	TRUE	6.19e-07	40.0364
L-LDL-P	Liver cancer	rs67276129	1	55676374	G	T	0.0795628	0.0105618	5e-14	0.000281804	0.000180816	0.12	TRUE	5.67e-09	55.8393
L-LDL-P	Liver cancer	rs6920309	6	16134247	T	C	-0.0236991	0.00414258	1.1e-08	-0.0001079	7.16e-05	0.13	TRUE	1.98e-05	32.0854
L-LDL-P	Liver cancer	rs72631343	17	67191270	G	C	-0.0420367	0.00613961	7.6e-12	-1.62e-05	0.000105969	0.88	TRUE	3.43e-09	45.7223
L-LDL-P	Liver cancer	rs72694391	14	24874026	C	T	0.0258546	0.00412914	3.8e-10	3.93e-05	7.14e-05	0.58	TRUE	1.94e-07	38.4268
L-LDL-P	Liver cancer	rs8103315	19	45254168	A	C	0.0523382	0.00616701	2.1e-17	-5.66e-05	0.000107264	0.6	TRUE	8.04e-13	74.0335
L-LDL-P	Liver cancer	rs9616847	22	50868669	T	A	0.0238393	0.00424143	1.9e-08	5.19e-05	7.31e-05	0.48	TRUE	4.95e-06	31.0762
L-LDL-P	Liver cancer	rs964184	11	116648917	C	G	-0.0669278	0.00606426	2.5e-28	6.37e-05	0.000104314	0.54	TRUE	8.95e-21	118.807
M-LDL-P	Liver cancer	rs1065853	19	45413233	T	G	0.139009	0.00700948	1.6e-87	-0.000145751	0.000130926	0.27	TRUE	3.28e-63	330.451
M-LDL-P	Liver cancer	rs1077835	15	58723426	G	A	0.1029	0.00459477	4.4e-111	5.63e-05	8.58e-05	0.51	TRUE	1.69e-82	419.325
M-LDL-P	Liver cancer	rs112001035	17	66823805	A	G	-0.0538041	0.00817337	4.6e-11	-3.89e-05	0.000151961	0.8	TRUE	1.81e-08	37.4323
M-LDL-P	Liver cancer	rs112771035	11	126225876	G	C	-0.0415921	0.0073728	1.7e-08	0.000131974	0.000137599	0.34	TRUE	8.03e-06	26.3943
M-LDL-P	Liver cancer	rs12976739	19	8461663	A	G	0.025747	0.00390219	4.2e-11	-0.000181537	7.29e-05	0.0129999	TRUE	5.18e-06	36.5097
M-LDL-P	Liver cancer	rs140584594	1	110232983	G	A	0.0386719	0.00425426	9.9e-20	0.000116198	7.95e-05	0.14	TRUE	4.69e-13	67.8674
M-LDL-P	Liver cancer	rs15285	8	19863024	T	C	0.0864395	0.00420382	6e-94	-0.000103467	7.63e-05	0.18	TRUE	4.56e-67	352.635
M-LDL-P	Liver cancer	rs174578	11	61605499	A	T	-0.0350845	0.00397401	1.1e-18	7.36e-06	7.43e-05	0.92	TRUE	1.76e-14	64.5718
M-LDL-P	Liver cancer	rs1761457	19	54814524	G	A	0.0256521	0.00405606	2.5e-10	0.000122398	7.58e-05	0.11	TRUE	2.11e-06	33.3251
M-LDL-P	Liver cancer	rs2043085	15	58680954	C	T	-0.0970429	0.00389787	8.09e-137	-0.000107353	7.29e-05	0.14	TRUE	3.87e-98	516.659
M-LDL-P	Liver cancer	rs2066714	9	107586753	C	T	0.0323931	0.0056497	9.8e-09	0.00020196	0.000105838	0.0560003	TRUE	4.43e-05	27.1297
M-LDL-P	Liver cancer	rs2236252	20	17597531	T	C	-0.0320709	0.00508836	2.9e-10	0.000159445	9.52e-05	0.0940005	TRUE	2.67e-06	32.9463
M-LDL-P	Liver cancer	rs2298428	22	21982892	T	C	-0.0420939	0.00492228	1.2e-17	-1.77e-05	9.2e-05	0.85	TRUE	1.58e-13	60.8898
M-LDL-P	Liver cancer	rs235314	21	46271452	T	C	-0.0209024	0.00380857	4.1e-08	0.000116195	7.12e-05	0.1	TRUE	6.23e-05	25.0377
M-LDL-P	Liver cancer	rs2494748	14	105276883	T	C	-0.0216526	0.00391474	3.2e-08	-7.31e-05	7.34e-05	0.32	TRUE	1.36e-05	25.5245
M-LDL-P	Liver cancer	rs2642438	1	220970028	G	A	0.0350811	0.00416134	3.4e-17	0.000142263	7.77e-05	0.0669993	TRUE	9.29e-11	59.0733
M-LDL-P	Liver cancer	rs267738	1	150940625	G	T	0.0373076	0.00458501	4.1e-16	5.43e-05	8.6e-05	0.53	TRUE	1.02e-11	54.9358
M-LDL-P	Liver cancer	rs2740488	9	107661742	C	A	-0.0428814	0.00431595	2.9e-23	2.87e-05	8.06e-05	0.719999	TRUE	1.75e-17	82.5544
M-LDL-P	Liver cancer	rs2792735	10	113921825	A	G	-0.0392335	0.00423257	1.9e-20	-3.56e-05	7.9e-05	0.649999	TRUE	3.23e-15	71.4137
M-LDL-P	Liver cancer	rs28818616	3	15592561	C	T	-0.0221908	0.00400713	3.1e-08	-9.98e-05	7.5e-05	0.18	TRUE	2.75e-05	25.7823
M-LDL-P	Liver cancer	rs35135293	2	20363666	T	C	-0.027093	0.0038188	1.3e-12	0.000120283	7.14e-05	0.0920005	TRUE	7.39e-08	42.2042
M-LDL-P	Liver cancer	rs3764261	16	56994528	A	C	0.169504	0.00405094	1e-200	-3.25e-05	7.61e-05	0.67	TRUE	4.49e-288	1467.82
M-LDL-P	Liver cancer	rs3795269	1	2339139	A	C	0.020857	0.00381729	4.7e-08	0.000135442	7.18e-05	0.0589997	TRUE	0.000114259	24.6588
M-LDL-P	Liver cancer	rs3859588	20	46476143	A	T	-0.0261536	0.00464549	1.8e-08	-3e-05	8.67e-05	0.73	TRUE	2.01e-06	26.7783
M-LDL-P	Liver cancer	rs4239651	20	46340596	C	T	0.0372435	0.00470424	2.4e-15	-9.98e-05	8.78e-05	0.26	TRUE	1.93e-10	52.196
M-LDL-P	Liver cancer	rs4240624	8	9184231	A	G	0.10045	0.00661814	4.9e-52	-5.95e-05	0.000123704	0.630001	TRUE	8.52e-39	191.978
M-LDL-P	Liver cancer	rs4759375	12	123796849	T	C	0.0395274	0.00700186	1.6e-08	0.000129057	0.000122533	0.29	TRUE	9.78e-06	27.9402
M-LDL-P	Liver cancer	rs4846921	1	230304352	A	G	0.0508865	0.00389773	5.9e-39	-5.98e-05	7.3e-05	0.41	TRUE	3.44e-28	141.529
M-LDL-P	Liver cancer	rs4969141	17	76391653	T	C	0.0220831	0.00381273	7e-09	-4.23e-05	7.12e-05	0.55	TRUE	1.82e-06	28.0547
M-LDL-P	Liver cancer	rs559355	11	75451281	T	A	-0.0665242	0.00522535	4e-37	1.23e-05	9.76e-05	0.9	TRUE	1.89e-28	135.651
M-LDL-P	Liver cancer	rs56960668	8	144300760	A	G	0.0280743	0.00424696	3.8e-11	4.57e-05	7.93e-05	0.56	TRUE	3.86e-08	36.4007
M-LDL-P	Liver cancer	rs583104	1	109821307	T	G	-0.0450514	0.00453226	2.8e-23	3.42e-07	8.48e-05	1	TRUE	3.8e-18	81.9317
M-LDL-P	Liver cancer	rs59347135	8	19750044	G	C	-0.0676344	0.00934623	4.6e-13	-0.000239005	0.000173578	0.17	TRUE	1.56e-08	46.0332
M-LDL-P	Liver cancer	rs60847460	10	113983758	T	C	-0.0375653	0.00544365	5.2e-12	-3.91e-05	0.000101539	0.7	TRUE	5.11e-09	39.8937
M-LDL-P	Liver cancer	rs61805076	1	182154990	C	T	-0.0255616	0.0040233	2.1e-10	-8.12e-05	7.54e-05	0.28	TRUE	4.93e-07	33.4646
M-LDL-P	Liver cancer	rs61941676	12	125324798	A	C	-0.0548752	0.00584434	6e-21	5.42e-06	0.000108864	0.96	TRUE	2.81e-16	77.0064
M-LDL-P	Liver cancer	rs625145	11	116727936	T	A	0.0713934	0.00485784	6.8e-49	8.32e-05	9.05e-05	0.36	TRUE	2.79e-35	179.458
M-LDL-P	Liver cancer	rs638714	1	62920029	T	G	-0.0464125	0.00400717	5.1e-31	0.000110589	7.44e-05	0.14	TRUE	5.51e-21	112.29
M-LDL-P	Liver cancer	rs6606717	12	109873227	C	A	0.0296722	0.0037966	5.5e-15	-0.000127144	7.1e-05	0.0729995	TRUE	2.51e-09	50.574
M-LDL-P	Liver cancer	rs676210	2	21231524	A	G	0.0617362	0.00468576	1.2e-39	1.66e-05	8.78e-05	0.85	TRUE	3.31e-30	143.54
M-LDL-P	Liver cancer	rs686030	9	15304782	A	C	0.0388779	0.0054729	1.2e-12	5.01e-05	0.000102032	0.62	TRUE	2.38e-09	42.0138
M-LDL-P	Liver cancer	rs7241918	18	47160953	T	G	0.0963927	0.00498908	3.6e-83	-7.09e-05	9.36e-05	0.450001	TRUE	3.15e-61	312.508
M-LDL-P	Liver cancer	rs76213248	19	11269893	T	C	0.0309743	0.00388547	1.6e-15	9.86e-05	7.24e-05	0.17	TRUE	2.87e-10	53.4296
M-LDL-P	Liver cancer	rs7956099	12	103556109	C	T	-0.0226043	0.0038241	3.4e-09	2.51e-05	7.15e-05	0.73	TRUE	5.86e-07	29.3342
M-LDL-P	Liver cancer	rs8058512	16	57151796	T	C	-0.0240036	0.00425702	1.7e-08	-8.81e-05	7.96e-05	0.27	TRUE	1.13e-05	26.5025
M-LDL-P	Liver cancer	rs838876	12	125259888	G	A	-0.0381644	0.00413529	2.7e-20	0.000115749	7.71e-05	0.13	TRUE	2.21e-13	72.818
M-LDL-P	Liver cancer	rs9274346	6	32632367	T	C	0.0226658	0.00400563	1.5e-08	4.74e-05	7.49e-05	0.53	TRUE	3.52e-06	28.1856
M-LDL-P	Liver cancer	rs9471972	6	42915021	A	G	0.0268591	0.0038095	1.8e-12	5.89e-06	7.13e-05	0.93	TRUE	9.26e-10	41.3074
M-LDL-P	Liver cancer	rs967645	17	26713970	T	C	-0.0293693	0.00379963	1.1e-14	8.77e-05	7.11e-05	0.22	TRUE	7.47e-10	49.5987
M-LDL-P	Liver cancer	rs9953437	18	47120600	A	G	0.0919996	0.00946042	2.4e-22	-9.11e-05	0.00017752	0.61	TRUE	1.6e-16	80.2061
S-LDL-P	Liver cancer	rs1065853	19	45413233	T	G	-0.0588341	0.00762536	1.2e-14	-0.000145751	0.000130926	0.27	TRUE	5.57e-10	59.055
S-LDL-P	Liver cancer	rs11076176	16	57007446	G	T	-0.0477012	0.00563897	2.7e-17	6.97e-06	9.72e-05	0.94	TRUE	1.87e-13	73.1591
S-LDL-P	Liver cancer	rs11621792	14	24871926	T	C	0.0290232	0.00417235	3.5e-12	1.3e-05	7.19e-05	0.86	TRUE	2.08e-09	48.0751
S-LDL-P	Liver cancer	rs11657987	17	76387363	T	G	0.0231608	0.00418417	3.1e-08	-3.6e-05	7.18e-05	0.62	TRUE	4.35e-06	30.8716
S-LDL-P	Liver cancer	rs12318598	12	25407726	G	A	-0.0447999	0.0074736	2e-09	-6.89e-05	0.000128465	0.59	TRUE	6.42e-07	35.5563
S-LDL-P	Liver cancer	rs12423535	12	22533320	A	C	0.0242663	0.00433966	2.2e-08	-6.07e-05	7.45e-05	0.42	TRUE	7.08e-06	32.9729
S-LDL-P	Liver cancer	rs12591786	15	60902512	T	C	-0.0340541	0.00575003	3.2e-09	4.97e-05	9.86e-05	0.61	TRUE	8.17e-07	35.6212
S-LDL-P	Liver cancer	rs13108218	4	3443931	G	A	-0.0399268	0.00427733	1e-20	6.78e-05	7.35e-05	0.36	TRUE	1.27e-14	86.9106
S-LDL-P	Liver cancer	rs13321783	3	119645976	C	T	0.0236239	0.00422984	2.3e-08	-2.89e-05	7.31e-05	0.69	TRUE	2.75e-06	30.7175
S-LDL-P	Liver cancer	rs1569721	20	44768710	C	T	0.063771	0.011281	1.6e-08	0.000196165	0.000194459	0.31	TRUE	8.57e-06	34.3071
S-LDL-P	Liver cancer	rs17411133	8	19855331	A	T	0.0380714	0.004687	4.6e-16	-0.000142717	8.05e-05	0.0759994	TRUE	4.47e-10	65.0305
S-LDL-P	Liver cancer	rs17699030	19	11335477	G	A	-0.0832429	0.0114357	3.4e-13	-4.17e-05	0.000191063	0.83	TRUE	3.96e-10	51.9755
S-LDL-P	Liver cancer	rs2043085	15	58680954	C	T	0.0556565	0.00424006	2.3e-39	-0.000107353	7.29e-05	0.14	TRUE	5.65e-27	169.435
S-LDL-P	Liver cancer	rs2070895	15	58723939	A	G	-0.0851679	0.00499938	4.5e-65	5.58e-05	8.58e-05	0.52	TRUE	4.52e-48	285.954
S-LDL-P	Liver cancer	rs2645422	8	11707032	C	G	0.0284456	0.004341	5.6e-11	-6.69e-05	7.46e-05	0.37	TRUE	1.21e-07	43.377
S-LDL-P	Liver cancer	rs267738	1	150940625	G	T	0.0411276	0.0049882	1.7e-16	5.43e-05	8.6e-05	0.53	TRUE	5.25e-12	66.7686
S-LDL-P	Liver cancer	rs2740488	9	107661742	C	A	-0.0260002	0.00469195	3e-08	2.87e-05	8.06e-05	0.719999	TRUE	3.02e-06	30.336
S-LDL-P	Liver cancer	rs2952290	17	66463383	A	G	-0.0273706	0.00498714	4.1e-08	-0.000105874	8.58e-05	0.22	TRUE	2.7e-05	29.7167
S-LDL-P	Liver cancer	rs3092498	20	44055710	C	T	-0.024507	0.00416378	4e-09	-1.43e-05	7.16e-05	0.84	TRUE	4.48e-07	34.5267
S-LDL-P	Liver cancer	rs34856565	3	141277532	AT	A	-0.0248262	0.00439999	1.7e-08	-6.56e-05	7.55e-05	0.39	TRUE	6.5e-06	31.5102
S-LDL-P	Liver cancer	rs36209093	1	110229787	T	C	0.0374109	0.00491197	2.6e-14	7.49e-05	8.44e-05	0.37	TRUE	4.81e-10	70.82
S-LDL-P	Liver cancer	rs377181093	6	31422893	G	A	0.0488122	0.00761534	1.5e-10	-7.99e-05	0.000130841	0.54	TRUE	1.13e-07	45.6683
S-LDL-P	Liver cancer	rs4656292	1	161194641	G	A	0.0490532	0.00426648	1.4e-30	6.69e-05	7.34e-05	0.36	TRUE	7.69e-22	130.684
S-LDL-P	Liver cancer	rs4939883	18	47167214	C	T	0.0596554	0.00536411	9.9e-29	-9.09e-05	9.26e-05	0.33	TRUE	2.44e-20	121.474
S-LDL-P	Liver cancer	rs525028	11	116705516	A	G	-0.0764715	0.00456857	6.9e-63	-9.29e-06	7.85e-05	0.91	TRUE	4.6e-48	278.62
S-LDL-P	Liver cancer	rs55714927	17	7080316	T	C	-0.0519809	0.00525502	4.5e-23	6.58e-05	9.05e-05	0.47	TRUE	1.12e-16	96.1727
S-LDL-P	Liver cancer	rs5754102	22	21916272	A	C	-0.0343908	0.00540261	1.9e-10	1.37e-05	9.3e-05	0.88	TRUE	3.98e-08	40.759
S-LDL-P	Liver cancer	rs5774606	1	62968433	AT	A	-0.0497386	0.00432681	1.4e-30	0.000113125	7.45e-05	0.13	TRUE	1.31e-20	130.366
S-LDL-P	Liver cancer	rs58952297	20	44560820	T	C	0.187678	0.00530963	1e-200	3.79e-05	9.12e-05	0.68	TRUE	4.07e-206	1242.55
S-LDL-P	Liver cancer	rs72736909	1	220999969	T	C	0.0470123	0.00836251	1.9e-08	0.000346692	0.000145108	0.017	TRUE	0.000175123	31.4656
S-LDL-P	Liver cancer	rs72997616	11	75474195	A	C	-0.0637487	0.00711315	3.2e-19	3.05e-05	0.000122221	0.8	TRUE	1.25e-14	79.7921
S-LDL-P	Liver cancer	rs76070947	20	44113286	G	C	0.0613686	0.0098539	4.7e-10	-2.82e-05	0.000168936	0.87	TRUE	8.24e-08	38.7982
S-LDL-P	Liver cancer	rs77437185	9	107594698	A	G	0.0657226	0.0107659	1e-09	8.05e-05	0.000184535	0.66	TRUE	3e-07	36.8154
S-LDL-P	Liver cancer	rs9270000	6	32552740	A	G	0.0405784	0.00475936	1.5e-17	-2.81e-05	8.18e-05	0.73	TRUE	3.23e-13	92.7653
VLDL	Liver cancer	rs10096633	8	19830921	T	C	-0.132469	0.00619953	2.7e-101	-9.82e-05	0.000107477	0.36	TRUE	3.61e-74	440.111
VLDL	Liver cancer	rs10127775	1	230295789	T	A	-0.0319656	0.00418963	2.4e-14	-4.19e-05	7.28e-05	0.56	TRUE	1.68e-10	56.1993
VLDL	Liver cancer	rs10260606	7	44584551	C	G	0.0298367	0.00528687	1.7e-08	9.87e-05	9.17e-05	0.28	TRUE	1.04e-05	30.597
VLDL	Liver cancer	rs10649122	12	57650599	ATCTC	A	-0.0346928	0.00538819	1.2e-10	-5.68e-05	9.37e-05	0.54	TRUE	9.68e-08	41.3388
VLDL	Liver cancer	rs1065853	19	45413233	T	G	-0.169833	0.00754747	4e-112	-0.000145751	0.000130926	0.27	TRUE	2.01e-81	493.947
VLDL	Liver cancer	rs11429307	5	55857025	GT	G	0.0442023	0.00521648	2.4e-17	1.68e-05	9.06e-05	0.85	TRUE	2.57e-13	69.6724
VLDL	Liver cancer	rs11753995	6	160575366	A	G	0.0370182	0.0054373	9.9e-12	4.16e-05	9.45e-05	0.66	TRUE	9.7e-09	44.7361
VLDL	Liver cancer	rs12208357	6	160543148	T	C	0.0708882	0.00804635	1.3e-18	0.000121866	0.000139509	0.38	TRUE	3.47e-13	75.343
VLDL	Liver cancer	rs12239736	1	63090858	A	T	-0.0772261	0.00435365	2.1e-70	0.000112923	7.44e-05	0.13	TRUE	2.71e-49	309.391
VLDL	Liver cancer	rs12740374	1	109817590	T	G	-0.0758495	0.00492416	1.5e-53	8.76e-06	8.55e-05	0.92	TRUE	5.39e-41	228.463
VLDL	Liver cancer	rs13108218	4	3443931	G	A	-0.0312478	0.00423803	1.7e-13	6.78e-05	7.35e-05	0.36	TRUE	2.03e-09	53.2176
VLDL	Liver cancer	rs1471251	4	87976359	T	A	0.0319001	0.00420115	3.1e-14	-4.77e-05	7.28e-05	0.51	TRUE	2.65e-10	56.102
VLDL	Liver cancer	rs200730299	1	55491853	C	A	-0.0402673	0.00550029	2.5e-13	4.09e-05	9.51e-05	0.67	TRUE	6.06e-10	58.4982
VLDL	Liver cancer	rs2186037	6	127455029	G	A	0.0263617	0.00410563	1.4e-10	-5.15e-05	7.11e-05	0.47	TRUE	1.45e-07	39.9442
VLDL	Liver cancer	rs2326077	8	59385919	T	C	-0.0300909	0.00433525	3.9e-12	4.8e-05	7.52e-05	0.52	TRUE	8.63e-09	46.5666
VLDL	Liver cancer	rs2478236	10	94809609	A	G	-0.0276239	0.00417893	3.8e-11	3.29e-05	7.23e-05	0.649999	TRUE	2.76e-08	42.2975
VLDL	Liver cancer	rs261290	15	58678720	C	T	-0.0902082	0.00431467	4.6e-97	-0.000128708	7.48e-05	0.0850002	TRUE	5.22e-68	425.005
VLDL	Liver cancer	rs2738447	19	11227480	C	A	0.0281384	0.00417345	1.6e-11	-0.000142147	7.24e-05	0.0490004	TRUE	7.89e-07	43.993
VLDL	Liver cancer	rs34042070	16	72101525	G	C	0.0457566	0.00527095	3.9e-18	-7.31e-05	9.12e-05	0.42	TRUE	6.15e-13	73.3005
VLDL	Liver cancer	rs4299376	2	44073881	T	G	-0.034127	0.00438146	6.8e-15	5.8e-05	7.59e-05	0.44	TRUE	1.23e-10	58.7146
VLDL	Liver cancer	rs4533439	2	21141815	C	T	0.0335392	0.00417228	9.1e-16	3.59e-05	7.23e-05	0.62	TRUE	1.17e-11	62.7106
VLDL	Liver cancer	rs4665642	2	21213185	A	G	-0.0347361	0.00409885	2.4e-17	-1.18e-05	7.13e-05	0.87	TRUE	2.37e-13	69.1021
VLDL	Liver cancer	rs4704834	5	156443066	G	A	0.0494062	0.00426983	5.8e-31	9.03e-05	7.42e-05	0.22	TRUE	1.72e-21	128.944
VLDL	Liver cancer	rs56325564	17	45766771	A	G	0.0245323	0.00412503	2.7e-09	-3.87e-06	7.15e-05	0.96	TRUE	2.32e-07	34.5984
VLDL	Liver cancer	rs59347135	8	19750044	G	C	0.0628926	0.0100649	4.1e-10	-0.000239005	0.000173578	0.17	TRUE	1.65e-06	39.8026
VLDL	Liver cancer	rs632057	6	139834012	G	T	-0.0306761	0.00423282	4.3e-13	-7.86e-05	7.35e-05	0.28	TRUE	6.1e-09	50.6325
VLDL	Liver cancer	rs633695	15	58725839	G	A	0.0662448	0.00451733	1.1e-48	9.49e-05	7.84e-05	0.23	TRUE	2.29e-34	209.338
VLDL	Liver cancer	rs6602911	13	114547372	T	C	0.0305822	0.00426325	7.3e-13	-9.17e-05	7.4e-05	0.22	TRUE	1.45e-08	49.6194
VLDL	Liver cancer	rs693	2	21232195	A	G	0.0920843	0.00409268	4.2e-112	-8.08e-05	7.1e-05	0.26	TRUE	2.64e-81	489.13
VLDL	Liver cancer	rs7202323	16	72217113	G	T	-0.0271553	0.00485281	2.2e-08	0.00016787	8.43e-05	0.0460002	TRUE	8.74e-05	30.0591
VLDL	Liver cancer	rs72631343	17	67191270	G	C	-0.0392543	0.00610918	1.3e-10	-1.62e-05	0.000105969	0.88	TRUE	3e-08	39.8679
VLDL	Liver cancer	rs73015024	19	11197598	T	G	-0.11498	0.0062984	1.9e-74	0.000153261	0.000109896	0.16	TRUE	1.21e-52	321.445
VLDL	Liver cancer	rs7979473	12	121423659	G	A	-0.0240806	0.00423869	1.3e-08	4.55e-06	7.32e-05	0.95	TRUE	8.02e-07	31.6702
VLDL	Liver cancer	rs8078513	17	17431208	A	C	0.0515149	0.00894247	8.4e-09	2.78e-05	0.000156276	0.86	TRUE	7.49e-07	33.0291
VLDL	Liver cancer	rs821840	16	56994528	G	A	-0.0808919	0.00437546	2.6e-76	-3.25e-05	7.61e-05	0.67	TRUE	3.19e-57	331.09
VLDL	Liver cancer	rs822928	1	234873275	C	A	0.0263544	0.0041262	1.7e-10	-2.34e-05	7.18e-05	0.74	TRUE	5.85e-08	39.838
VLDL	Liver cancer	rs9616847	22	50868669	T	A	0.0264493	0.00422071	3.7e-10	5.19e-05	7.31e-05	0.48	TRUE	2.88e-07	38.2558
VLDL	Liver cancer	rs964184	11	116648917	C	G	-0.173721	0.00603344	2.6e-182	6.37e-05	0.000104314	0.54	TRUE	3.41e-136	805.219
CEL-VLDL-P	Liver cancer	rs10455872	6	161010118	G	A	-0.242419	0.00733167	1e-200	0.000251824	0.000131763	0.0560003	TRUE	1.33e-171	992.462
CEL-VLDL-P	Liver cancer	rs1065853	19	45413233	T	G	0.167558	0.00731153	3.1e-116	-0.000145751	0.000130926	0.27	TRUE	1.84e-84	480.747
CEL-VLDL-P	Liver cancer	rs10761752	10	65180885	C	T	-0.036561	0.00396736	3.1e-20	8.79e-06	7.12e-05	0.9	TRUE	1.31e-15	76.7639
CEL-VLDL-P	Liver cancer	rs10850137	12	109874794	G	C	0.0241058	0.00430985	2.2e-08	-0.000112814	7.71e-05	0.14	TRUE	2.95e-05	28.3716
CEL-VLDL-P	Liver cancer	rs11429307	5	55857025	GT	G	0.0544737	0.00505258	4.2e-27	1.68e-05	9.06e-05	0.85	TRUE	1.04e-20	105.848
CEL-VLDL-P	Liver cancer	rs11644601	16	15172118	C	T	-0.0281433	0.004357	1.1e-10	-6.31e-05	7.79e-05	0.42	TRUE	1.51e-07	38.052
CEL-VLDL-P	Liver cancer	rs11878597	19	45470298	C	T	0.0229973	0.00397963	7.5e-09	9.11e-05	7.14e-05	0.2	TRUE	9.38e-06	30.1374
CEL-VLDL-P	Liver cancer	rs12016920	13	114639025	C	T	-0.0286552	0.00503186	1.2e-08	7.74e-05	9.02e-05	0.39	TRUE	5.12e-06	29.7535
CEL-VLDL-P	Liver cancer	rs13108218	4	3443931	G	A	-0.0294061	0.00410395	7.8e-13	6.78e-05	7.35e-05	0.36	TRUE	6.1e-09	47.1268
CEL-VLDL-P	Liver cancer	rs141078087	11	27631005	AT	A	0.0259226	0.00474547	4.7e-08	2.37e-05	8.5e-05	0.780001	TRUE	3.51e-06	27.2083
CEL-VLDL-P	Liver cancer	rs1471251	4	87976359	T	A	0.0326648	0.00406823	9.8e-16	-4.77e-05	7.28e-05	0.51	TRUE	2.1e-11	58.8254
CEL-VLDL-P	Liver cancer	rs1561748	8	19733244	C	G	-0.063896	0.00482885	5.7e-40	-0.000132104	8.64e-05	0.13	TRUE	2.78e-27	184.394
CEL-VLDL-P	Liver cancer	rs2122982	12	57781893	A	G	-0.0270044	0.00463739	5.8e-09	-4.75e-05	8.32e-05	0.57	TRUE	1.5e-06	30.5061
CEL-VLDL-P	Liver cancer	rs2186037	6	127455029	G	A	0.0291667	0.00396858	2e-13	-5.15e-05	7.11e-05	0.47	TRUE	1.27e-09	48.9007
CEL-VLDL-P	Liver cancer	rs2229738	11	68562328	T	C	0.0459453	0.00795314	7.6e-09	4.42e-05	0.000143247	0.760001	TRUE	9.63e-07	29.9734
CEL-VLDL-P	Liver cancer	rs2275647	13	95231825	A	G	0.0283278	0.00414693	8.4e-12	5.41e-06	7.43e-05	0.94	TRUE	2.94e-09	42.1373
CEL-VLDL-P	Liver cancer	rs2302263	11	64021821	T	C	0.0431115	0.00700972	7.7e-10	-4.28e-05	0.000125313	0.73	TRUE	1.89e-07	34.3841
CEL-VLDL-P	Liver cancer	rs3127580	6	160710851	T	C	-0.0509278	0.0054387	7.7e-21	0.000159495	9.8e-05	0.1	TRUE	1.44e-13	78.7384
CEL-VLDL-P	Liver cancer	rs34417180	16	72219756	A	C	-0.0306351	0.00530854	7.9e-09	0.000152027	9.53e-05	0.11	TRUE	1.97e-05	30.0355
CEL-VLDL-P	Liver cancer	rs3860847	8	126632478	A	G	0.0330198	0.00486474	1.1e-11	4.31e-05	8.78e-05	0.62	TRUE	1.25e-08	42.0106
CEL-VLDL-P	Liver cancer	rs3963364	3	12385357	A	C	-0.031736	0.00568539	2.4e-08	0.000106723	0.000101832	0.29	TRUE	1.25e-05	31.9572
CEL-VLDL-P	Liver cancer	rs4491981	4	171563776	A	C	-0.0254799	0.00466361	4.7e-08	-6.45e-05	8.35e-05	0.44	TRUE	1.09e-05	27.3562
CEL-VLDL-P	Liver cancer	rs4646246	8	18248661	G	A	0.029079	0.00512141	1.4e-08	0.000192705	9.17e-05	0.0359998	TRUE	8.09e-05	29.0554
CEL-VLDL-P	Liver cancer	rs4704834	5	156443066	G	A	0.035536	0.00413568	8.5e-18	9.03e-05	7.42e-05	0.22	TRUE	4.57e-12	66.6713
CEL-VLDL-P	Liver cancer	rs59484402	1	230302838	CT	C	-0.0408898	0.00411221	2.7e-23	-3.67e-05	7.38e-05	0.62	TRUE	2.96e-17	91.4778
CEL-VLDL-P	Liver cancer	rs62117489	19	8442202	A	C	-0.0533965	0.00860369	5.4e-10	-0.000268596	0.00015417	0.0810009	TRUE	4.7e-06	34.9741
CEL-VLDL-P	Liver cancer	rs632057	6	139834012	G	T	-0.0333973	0.00409152	3.3e-16	-7.86e-05	7.35e-05	0.28	TRUE	3.74e-11	60.0188
CEL-VLDL-P	Liver cancer	rs676210	2	21231524	A	G	-0.0872771	0.00488478	2.1e-71	1.66e-05	8.78e-05	0.85	TRUE	2.67e-54	287.234
CEL-VLDL-P	Liver cancer	rs7140110	13	114544024	C	T	0.0283421	0.00433131	6e-11	-8.67e-05	7.77e-05	0.26	TRUE	2.26e-07	38.7912
CEL-VLDL-P	Liver cancer	rs71640850	1	219662537	A	T	0.0304738	0.00548306	2.7e-08	0.000194895	9.81e-05	0.0470002	TRUE	9.93e-05	28.7876
CEL-VLDL-P	Liver cancer	rs7205804	16	57004889	A	G	-0.0364442	0.00400206	8.5e-20	8.25e-05	7.17e-05	0.25	TRUE	1.37e-13	75.3858
CEL-VLDL-P	Liver cancer	rs72555385	7	73123473	G	A	0.0631561	0.00920108	6.7e-12	-7.73e-05	0.000165235	0.64	TRUE	7.85e-09	43.0474
CEL-VLDL-P	Liver cancer	rs73732214	6	32623528	A	G	0.0359062	0.00584536	8.1e-10	-7.58e-05	0.000104763	0.47	TRUE	5.25e-07	35.8311
CEL-VLDL-P	Liver cancer	rs752446	8	10649767	A	G	0.0341083	0.00409126	7.6e-17	-2.91e-05	7.34e-05	0.69	TRUE	1.31e-12	62.8074
CEL-VLDL-P	Liver cancer	rs835273	10	94805665	T	A	-0.0252153	0.0040822	6.5e-10	2.95e-05	7.24e-05	0.68	TRUE	1.99e-07	34.6553
CEL-VLDL-P	Liver cancer	rs883863	11	116389017	A	G	0.0249207	0.00432615	8.4e-09	-5.73e-05	7.76e-05	0.46	TRUE	2.93e-06	30.4741
CEL-VLDL-P	Liver cancer	rs964184	11	116648917	C	G	-0.202896	0.00584122	1e-200	6.37e-05	0.000104314	0.54	TRUE	7.32e-198	1101.19
VL-VLDL-P	Liver cancer	rs10455872	6	161010118	G	A	-0.179616	0.007332	1.6e-132	0.000251824	0.000131763	0.0560003	TRUE	4.5e-93	542.731
VL-VLDL-P	Liver cancer	rs111909590	6	160545046	T	C	0.0593722	0.00975716	1.2e-09	0.000252058	0.000175672	0.15	TRUE	3.82e-06	33.8297
VL-VLDL-P	Liver cancer	rs11231694	11	63862882	C	G	0.0520203	0.00869601	2.2e-09	-9.35e-05	0.000156027	0.55	TRUE	7.94e-07	32.8222
VL-VLDL-P	Liver cancer	rs1130580	6	31236679	C	T	0.0254079	0.00451197	1.8e-08	-7.31e-05	8.09e-05	0.37	TRUE	7.37e-06	30.5928
VL-VLDL-P	Liver cancer	rs11429307	5	55857025	GT	G	0.0577074	0.00504881	3e-30	1.68e-05	9.06e-05	0.85	TRUE	4.25e-23	118.801
VL-VLDL-P	Liver cancer	rs11903847	2	25592918	C	T	-0.0234368	0.00426732	4e-08	0.000120665	7.65e-05	0.11	TRUE	5.48e-05	28.1676
VL-VLDL-P	Liver cancer	rs13108218	4	3443931	G	A	-0.0347752	0.00410092	2.3e-17	6.78e-05	7.35e-05	0.36	TRUE	3.34e-12	65.9179
VL-VLDL-P	Liver cancer	rs13266992	8	18239697	C	T	0.0287917	0.00514955	2.3e-08	0.000182037	9.24e-05	0.0490004	TRUE	8.53e-05	28.2374
VL-VLDL-P	Liver cancer	rs1471251	4	87976359	T	A	0.0317635	0.00406523	5.6e-15	-4.77e-05	7.28e-05	0.51	TRUE	7.5e-11	55.6224
VL-VLDL-P	Liver cancer	rs1561748	8	19733244	C	G	-0.0652684	0.00482461	1.1e-41	-0.000132104	8.64e-05	0.13	TRUE	1.6e-28	192.414
VL-VLDL-P	Liver cancer	rs174553	11	61575158	G	A	0.0528599	0.00416342	6.2e-37	1.99e-05	7.47e-05	0.79	TRUE	5.62e-28	145.018
VL-VLDL-P	Liver cancer	rs1883715	20	39174140	T	C	-0.0247231	0.00435026	1.3e-08	-3.13e-05	7.78e-05	0.69	TRUE	1.83e-06	30.2387
VL-VLDL-P	Liver cancer	rs2186037	6	127455029	G	A	0.0335368	0.00396876	2.9e-17	-5.15e-05	7.11e-05	0.47	TRUE	2.03e-12	64.6611
VL-VLDL-P	Liver cancer	rs2275647	13	95231825	A	G	0.0226443	0.00414445	4.7e-08	5.41e-06	7.43e-05	0.94	TRUE	2.14e-06	26.9216
VL-VLDL-P	Liver cancer	rs2478236	10	94809609	A	G	-0.0275029	0.00404414	1e-11	3.29e-05	7.23e-05	0.649999	TRUE	1.05e-08	41.9276
VL-VLDL-P	Liver cancer	rs328	8	19819724	G	C	-0.192664	0.00656765	3.7e-189	-0.000185784	0.000117826	0.11	TRUE	3.19e-136	776.204
VL-VLDL-P	Liver cancer	rs34682685	16	72096227	A	G	0.0439797	0.00653896	1.7e-11	-9.03e-05	0.000116749	0.44	TRUE	3.75e-08	41.3011
VL-VLDL-P	Liver cancer	rs371786442	19	8423432	AT	A	-0.0545939	0.00867094	3.1e-10	-0.000259067	0.000155593	0.0959997	TRUE	2.68e-06	36.2141
VL-VLDL-P	Liver cancer	rs3860847	8	126632478	A	G	0.0334658	0.00486046	5.8e-12	4.31e-05	8.78e-05	0.62	TRUE	7.53e-09	43.1536
VL-VLDL-P	Liver cancer	rs4491981	4	171563776	A	C	-0.0264858	0.00466018	1.3e-08	-6.45e-05	8.35e-05	0.44	TRUE	4.4e-06	29.5593
VL-VLDL-P	Liver cancer	rs4704834	5	156443066	G	A	0.0362429	0.00413259	1.8e-18	9.03e-05	7.42e-05	0.22	TRUE	1.51e-12	69.3518
VL-VLDL-P	Liver cancer	rs4760254	12	57766392	C	G	-0.0308433	0.00463103	2.7e-11	-4.28e-05	8.31e-05	0.61	TRUE	2.54e-08	39.8443
VL-VLDL-P	Liver cancer	rs483082	19	45416178	T	G	0.0463565	0.00466641	3e-23	-0.000254	8.39e-05	0.0025	TRUE	5.56e-13	89.3877
VL-VLDL-P	Liver cancer	rs59484402	1	230302838	CT	C	-0.0461774	0.00410866	2.6e-29	-3.67e-05	7.38e-05	0.62	TRUE	9.72e-22	116.692
VL-VLDL-P	Liver cancer	rs6073958	20	44551855	C	T	0.0538167	0.00497414	2.8e-27	7.51e-05	8.9e-05	0.4	TRUE	1.5e-19	106.245
VL-VLDL-P	Liver cancer	rs60960031	2	21530659	A	G	-0.0249464	0.00404147	6.7e-10	0.000115246	7.26e-05	0.11	TRUE	3.77e-06	34.467
VL-VLDL-P	Liver cancer	rs632057	6	139834012	G	T	-0.0360714	0.00409171	1.2e-18	-7.86e-05	7.35e-05	0.28	TRUE	6.74e-13	70.021
VL-VLDL-P	Liver cancer	rs676210	2	21231524	A	G	-0.0998361	0.00488015	5.1e-93	1.66e-05	8.78e-05	0.85	TRUE	1.06e-70	376.135
VL-VLDL-P	Liver cancer	rs7018333	8	59406334	G	A	-0.0259503	0.00423384	8.8e-10	5.68e-05	7.51e-05	0.450001	TRUE	6.06e-07	34.1757
VL-VLDL-P	Liver cancer	rs7140110	13	114544024	C	T	0.0276407	0.00432873	1.7e-10	-8.67e-05	7.77e-05	0.26	TRUE	4.68e-07	36.8944
VL-VLDL-P	Liver cancer	rs72555385	7	73123473	G	A	0.0713459	0.0091946	8.5e-15	-7.73e-05	0.000165235	0.64	TRUE	5.6e-11	54.9413
VL-VLDL-P	Liver cancer	rs72986845	1	109615481	C	A	-0.0335721	0.0058576	1e-08	0.000231911	0.000105137	0.0269998	TRUE	8.24e-05	30.4055
VL-VLDL-P	Liver cancer	rs73732214	6	32623528	A	G	0.0354641	0.00584562	1.3e-09	-7.58e-05	0.000104763	0.47	TRUE	7.4e-07	34.954
VL-VLDL-P	Liver cancer	rs752446	8	10649767	A	G	0.0315919	0.00408766	1.1e-14	-2.91e-05	7.34e-05	0.69	TRUE	5.31e-11	53.8777
VL-VLDL-P	Liver cancer	rs75634664	17	17538289	G	C	0.0498072	0.00861534	7.4e-09	9.21e-05	0.000154875	0.55	TRUE	1.9e-06	32.3128
VL-VLDL-P	Liver cancer	rs78058190	2	219699999	A	G	0.0645974	0.0102463	2.9e-10	-7.09e-06	0.000183274	0.97	TRUE	3.99e-08	45.7313
VL-VLDL-P	Liver cancer	rs821840	16	56994528	G	A	-0.0673482	0.0042362	6.5e-57	-3.25e-05	7.61e-05	0.67	TRUE	1.29e-42	229.3
VL-VLDL-P	Liver cancer	rs883863	11	116389017	A	G	0.0251892	0.00432323	5.7e-09	-5.73e-05	7.76e-05	0.46	TRUE	2.21e-06	31.1345
VL-VLDL-P	Liver cancer	rs964184	11	116648917	C	G	-0.211109	0.00583729	1e-200	6.37e-05	0.000104314	0.54	TRUE	2.02e-214	1193.09
VL-VLDL-P	Liver cancer	rs9889584	17	17434141	A	G	0.0531135	0.00820919	9.8e-11	-7.15e-05	0.00014768	0.630001	TRUE	5.99e-08	37.8881
L-VLDL-P	Liver cancer	rs10455872	6	161010118	G	A	-0.161138	0.00736729	4.8e-106	0.000251824	0.000131763	0.0560003	TRUE	8.18e-74	436.406
L-VLDL-P	Liver cancer	rs10504255	8	59398461	A	G	-0.0265781	0.00421738	2.9e-10	3.73e-05	7.53e-05	0.62	TRUE	1.39e-07	36.34
L-VLDL-P	Liver cancer	rs10864726	1	230296153	T	C	-0.045158	0.00407128	1.4e-28	-4.2e-05	7.27e-05	0.56	TRUE	4.86e-21	112.226
L-VLDL-P	Liver cancer	rs111909590	6	160545046	T	C	0.0607597	0.00980413	5.7e-10	0.000252058	0.000175672	0.15	TRUE	2.37e-06	35.4298
L-VLDL-P	Liver cancer	rs11231694	11	63862882	C	G	0.0508366	0.00873599	5.9e-09	-9.35e-05	0.000156027	0.55	TRUE	1.63e-06	31.3451
L-VLDL-P	Liver cancer	rs1130580	6	31236679	C	T	0.0257404	0.00453368	1.4e-08	-7.31e-05	8.09e-05	0.37	TRUE	6.09e-06	31.399
L-VLDL-P	Liver cancer	rs11429307	5	55857025	GT	G	0.0560648	0.00507178	2.1e-28	1.68e-05	9.06e-05	0.85	TRUE	1.07e-21	112.127
L-VLDL-P	Liver cancer	rs13108218	4	3443931	G	A	-0.0371389	0.00411959	2e-19	6.78e-05	7.35e-05	0.36	TRUE	1.08e-13	75.1895
L-VLDL-P	Liver cancer	rs13191810	6	32586831	T	C	0.0430671	0.00428377	8.9e-24	5e-05	7.67e-05	0.51	TRUE	2.48e-17	91.7582
L-VLDL-P	Liver cancer	rs13265201	8	11493678	G	C	0.0322239	0.00410543	4.2e-15	2.69e-05	7.33e-05	0.709999	TRUE	2.37e-11	57.2048
L-VLDL-P	Liver cancer	rs1471251	4	87976359	T	A	0.0306008	0.00408374	6.7e-14	-4.77e-05	7.28e-05	0.51	TRUE	4.65e-10	51.623
L-VLDL-P	Liver cancer	rs1561748	8	19733244	C	G	-0.064451	0.00484707	2.4e-40	-0.000132104	8.64e-05	0.13	TRUE	1.5e-27	187.617
L-VLDL-P	Liver cancer	rs1823949	4	15099148	C	T	0.0232638	0.00422392	3.6e-08	-0.000107253	7.52e-05	0.15	TRUE	3.77e-05	27.8174
L-VLDL-P	Liver cancer	rs2186037	6	127455029	G	A	0.0337345	0.00398786	2.7e-17	-5.15e-05	7.11e-05	0.47	TRUE	1.92e-12	65.4261
L-VLDL-P	Liver cancer	rs328	8	19819724	G	C	-0.192955	0.00659822	5.4e-188	-0.000185784	0.000117826	0.11	TRUE	2.32e-135	778.567
L-VLDL-P	Liver cancer	rs34682685	16	72096227	A	G	0.0453144	0.00656855	5.2e-12	-9.03e-05	0.000116749	0.44	TRUE	1.57e-08	43.8469
L-VLDL-P	Liver cancer	rs371786442	19	8423432	AT	A	-0.0554613	0.00870974	1.9e-10	-0.000259067	0.000155593	0.0959997	TRUE	1.97e-06	37.3743
L-VLDL-P	Liver cancer	rs3860847	8	126632478	A	G	0.032375	0.00488309	3.4e-11	4.31e-05	8.78e-05	0.62	TRUE	2.77e-08	40.3853
L-VLDL-P	Liver cancer	rs4491981	4	171563776	A	C	-0.025974	0.00468139	2.9e-08	-6.45e-05	8.35e-05	0.44	TRUE	7.7e-06	28.4277
L-VLDL-P	Liver cancer	rs4704834	5	156443066	G	A	0.0386452	0.00415139	1.3e-20	9.03e-05	7.42e-05	0.22	TRUE	4.54e-14	78.8568
L-VLDL-P	Liver cancer	rs4760254	12	57766392	C	G	-0.0309758	0.00465219	2.8e-11	-4.28e-05	8.31e-05	0.61	TRUE	2.56e-08	40.1875
L-VLDL-P	Liver cancer	rs4970836	1	109821797	A	G	0.0357704	0.00474357	4.7e-14	1.5e-07	8.48e-05	1	TRUE	4.42e-11	51.646
L-VLDL-P	Liver cancer	rs59296513	8	22882293	A	G	-0.0238738	0.00428394	2.5e-08	-0.000107981	7.65e-05	0.16	TRUE	2.86e-05	28.5718
L-VLDL-P	Liver cancer	rs60960031	2	21530659	A	G	-0.0278496	0.00405981	6.9e-12	0.000115246	7.26e-05	0.11	TRUE	1.75e-07	42.9593
L-VLDL-P	Liver cancer	rs6102034	20	39186590	G	C	-0.0252523	0.00430395	4.4e-09	-3.35e-05	7.67e-05	0.66	TRUE	8.84e-07	32.1145
L-VLDL-P	Liver cancer	rs632057	6	139834012	G	T	-0.0359043	0.0041114	2.5e-18	-7.86e-05	7.35e-05	0.28	TRUE	1.14e-12	69.3733
L-VLDL-P	Liver cancer	rs676210	2	21231524	A	G	-0.108268	0.0049023	4.4e-108	1.66e-05	8.78e-05	0.85	TRUE	3.91e-82	442.608
L-VLDL-P	Liver cancer	rs7140110	13	114544024	C	T	0.0284391	0.00434846	6.2e-11	-8.67e-05	7.77e-05	0.26	TRUE	2.29e-07	39.0573
L-VLDL-P	Liver cancer	rs72555385	7	73123473	G	A	0.0723083	0.00923651	4.9e-15	-7.73e-05	0.000165235	0.64	TRUE	3.73e-11	56.4343
L-VLDL-P	Liver cancer	rs73015034	19	11209722	A	C	-0.0409707	0.00602909	1.1e-11	0.000190365	0.000108013	0.0779992	TRUE	3.72e-07	42.5707
L-VLDL-P	Liver cancer	rs73732214	6	32623528	A	G	0.0351815	0.00587375	2.1e-09	-7.58e-05	0.000104763	0.47	TRUE	1.04e-06	34.3989
L-VLDL-P	Liver cancer	rs75634664	17	17538289	G	C	0.0490709	0.00865427	1.4e-08	9.21e-05	0.000154875	0.55	TRUE	3.06e-06	31.3643
L-VLDL-P	Liver cancer	rs7679	20	44576502	C	T	0.0521982	0.00512153	2.2e-24	3.83e-05	9.13e-05	0.67	TRUE	3.25e-18	95.1848
L-VLDL-P	Liver cancer	rs78058190	2	219699999	A	G	0.0594214	0.0102928	7.8e-09	-7.09e-06	0.000183274	0.97	TRUE	4.99e-07	38.6939
L-VLDL-P	Liver cancer	rs821840	16	56994528	G	A	-0.0633527	0.00425537	4e-50	-3.25e-05	7.61e-05	0.67	TRUE	1.63e-37	202.854
L-VLDL-P	Liver cancer	rs835273	10	94805665	T	A	-0.0274077	0.00409749	2.2e-11	2.95e-05	7.24e-05	0.68	TRUE	1.62e-08	40.9459
L-VLDL-P	Liver cancer	rs883863	11	116389017	A	G	0.0253959	0.00434311	5e-09	-5.73e-05	7.76e-05	0.46	TRUE	2.02e-06	31.6477
L-VLDL-P	Liver cancer	rs964184	11	116648917	C	G	-0.213424	0.00586412	1e-200	6.37e-05	0.000104314	0.54	TRUE	3.89e-217	1219.68
L-VLDL-P	Liver cancer	rs9889584	17	17434141	A	G	0.0536309	0.00824628	7.8e-11	-7.15e-05	0.00014768	0.630001	TRUE	5.08e-08	38.6301
M-VLDL-P	Liver cancer	rs10096633	8	19830921	T	C	-0.108107	0.00623479	2.4e-67	-9.82e-05	0.000107477	0.36	TRUE	6.03e-49	292.743
M-VLDL-P	Liver cancer	rs10127775	1	230295789	T	A	-0.0297987	0.00421188	1.5e-12	-4.19e-05	7.28e-05	0.56	TRUE	3.56e-09	48.8351
M-VLDL-P	Liver cancer	rs10260606	7	44584551	C	G	0.0318674	0.00531446	2e-09	9.87e-05	9.17e-05	0.28	TRUE	2.39e-06	34.9049
M-VLDL-P	Liver cancer	rs10504255	8	59398461	A	G	-0.0294104	0.00436723	1.6e-11	3.73e-05	7.53e-05	0.62	TRUE	1.65e-08	44.501
M-VLDL-P	Liver cancer	rs1065853	19	45413233	T	G	-0.256848	0.00758479	1e-200	-0.000145751	0.000130926	0.27	TRUE	5.29e-185	1136.04
M-VLDL-P	Liver cancer	rs11429307	5	55857025	GT	G	0.0365979	0.00524377	3e-12	1.68e-05	9.06e-05	0.85	TRUE	1.86e-09	47.753
M-VLDL-P	Liver cancer	rs11753995	6	160575366	A	G	0.0371942	0.00546611	1e-11	4.16e-05	9.45e-05	0.66	TRUE	9.88e-09	45.1627
M-VLDL-P	Liver cancer	rs118170342	19	45401868	C	T	0.110406	0.0105629	1.4e-25	0.000289238	0.00018213	0.11	TRUE	6.15e-17	109.818
M-VLDL-P	Liver cancer	rs12151108	19	11197261	A	G	-0.126351	0.00632951	1.2e-88	0.000153349	0.000109893	0.16	TRUE	4.85e-63	388.422
M-VLDL-P	Liver cancer	rs12208357	6	160543148	T	C	0.066342	0.00808899	2.4e-16	0.000121866	0.000139509	0.38	TRUE	1.55e-11	65.9837
M-VLDL-P	Liver cancer	rs12239736	1	63090858	A	T	-0.0687692	0.00437678	1.2e-55	0.000112923	7.44e-05	0.13	TRUE	1.39e-38	245.203
M-VLDL-P	Liver cancer	rs12740374	1	109817590	T	G	-0.0891177	0.00495031	1.9e-72	8.76e-06	8.55e-05	0.92	TRUE	2.16e-55	315.622
M-VLDL-P	Liver cancer	rs13108218	4	3443931	G	A	-0.0333045	0.00426025	5.4e-15	6.78e-05	7.35e-05	0.36	TRUE	1.73e-10	60.4574
M-VLDL-P	Liver cancer	rs1471251	4	87976359	T	A	0.0255434	0.00422318	1.5e-09	-4.77e-05	7.28e-05	0.51	TRUE	6.77e-07	35.9647
M-VLDL-P	Liver cancer	rs1900349	2	134688669	C	T	0.0278266	0.00489502	1.3e-08	-5.32e-05	8.49e-05	0.53	TRUE	3.11e-06	31.5014
M-VLDL-P	Liver cancer	rs200730299	1	55491853	C	A	-0.0463597	0.00552951	5.1e-17	4.09e-05	9.51e-05	0.67	TRUE	1.1e-12	77.5516
M-VLDL-P	Liver cancer	rs247616	16	56989590	T	C	-0.0665462	0.00439929	1.1e-51	-4.44e-05	7.6e-05	0.56	TRUE	2.93e-38	223.923
M-VLDL-P	Liver cancer	rs2478236	10	94809609	A	G	-0.0250446	0.00420085	2.5e-09	3.29e-05	7.23e-05	0.649999	TRUE	6.05e-07	34.7652
M-VLDL-P	Liver cancer	rs261290	15	58678720	C	T	-0.0249688	0.00433875	8.7e-09	-0.000128708	7.48e-05	0.0850002	TRUE	2.74e-05	32.4503
M-VLDL-P	Liver cancer	rs2738447	19	11227480	C	A	0.0306097	0.00419409	2.9e-13	-0.000142147	7.24e-05	0.0490004	TRUE	5.83e-08	52.0635
M-VLDL-P	Liver cancer	rs34042070	16	72101525	G	C	0.0483814	0.00529887	6.8e-20	-7.31e-05	9.12e-05	0.42	TRUE	3.2e-14	81.9575
M-VLDL-P	Liver cancer	rs4299376	2	44073881	T	G	-0.040273	0.00440553	6.2e-20	5.8e-05	7.59e-05	0.44	TRUE	2.59e-14	81.7833
M-VLDL-P	Liver cancer	rs4533439	2	21141815	C	T	0.0295018	0.00419519	2e-12	3.59e-05	7.23e-05	0.62	TRUE	3.53e-09	48.5154
M-VLDL-P	Liver cancer	rs4665642	2	21213185	A	G	-0.0319361	0.00412136	9.3e-15	-1.18e-05	7.13e-05	0.87	TRUE	2.2e-11	58.4053
M-VLDL-P	Liver cancer	rs4704834	5	156443066	G	A	0.0489456	0.00429217	4e-30	9.03e-05	7.42e-05	0.22	TRUE	6.97e-21	126.548
M-VLDL-P	Liver cancer	rs56325564	17	45766771	A	G	0.026687	0.00414653	1.2e-10	-3.87e-06	7.15e-05	0.96	TRUE	2.16e-08	40.9452
M-VLDL-P	Liver cancer	rs654689	6	139834869	A	G	-0.0251898	0.00418215	1.7e-09	-6.95e-05	7.22e-05	0.34	TRUE	1.62e-06	35.3225
M-VLDL-P	Liver cancer	rs6601299	8	9184691	C	T	0.0398875	0.00684177	5.5e-09	-0.000151131	0.000117916	0.2	TRUE	7.73e-06	33.1769
M-VLDL-P	Liver cancer	rs6602909	13	114551993	C	T	0.0306824	0.00438441	2.6e-12	-9.52e-05	7.58e-05	0.21	TRUE	3.68e-08	47.8485
M-VLDL-P	Liver cancer	rs693	2	21232195	A	G	0.0923138	0.00411515	1.9e-111	-8.08e-05	7.1e-05	0.26	TRUE	8.07e-81	491.582
M-VLDL-P	Liver cancer	rs72631343	17	67191270	G	C	-0.0401124	0.00614102	6.5e-11	-1.62e-05	0.000105969	0.88	TRUE	1.76e-08	41.6306
M-VLDL-P	Liver cancer	rs72694391	14	24874026	C	T	0.0227263	0.00413014	3.7e-08	3.93e-05	7.14e-05	0.58	TRUE	5.58e-06	29.6881
M-VLDL-P	Liver cancer	rs7704651	5	122832289	A	G	0.0241994	0.00437728	3.2e-08	-8.32e-06	7.56e-05	0.91	TRUE	1.77e-06	29.8607
M-VLDL-P	Liver cancer	rs78689694	11	126234820	C	G	0.0341409	0.00607929	2e-08	5.15e-05	0.000105192	0.62	TRUE	3.01e-06	31.0117
M-VLDL-P	Liver cancer	rs8078513	17	17431208	A	C	0.0495614	0.00898908	3.5e-08	2.78e-05	0.000156276	0.86	TRUE	2.22e-06	30.571
M-VLDL-P	Liver cancer	rs822928	1	234873275	C	A	0.028751	0.00414812	4.2e-12	-2.34e-05	7.18e-05	0.74	TRUE	3.66e-09	47.4161
M-VLDL-P	Liver cancer	rs9616847	22	50868669	T	A	0.0256416	0.00424232	1.5e-09	5.19e-05	7.31e-05	0.48	TRUE	7.93e-07	35.9542
M-VLDL-P	Liver cancer	rs964184	11	116648917	C	G	-0.148789	0.00606554	7e-133	6.37e-05	0.000104314	0.54	TRUE	4.73e-99	589.579
S-VLDL-P	Liver cancer	rs10649122	12	57650599	ATCTC	A	-0.037541	0.00534269	2.1e-12	-5.68e-05	9.37e-05	0.54	TRUE	5.02e-09	48.408
S-VLDL-P	Liver cancer	rs10846744	12	125312425	C	G	0.0322654	0.00578107	2.4e-08	-1.55e-05	0.000100939	0.88	TRUE	1.56e-06	29.2859
S-VLDL-P	Liver cancer	rs10864726	1	230296153	T	C	-0.0411293	0.00415239	4e-23	-4.2e-05	7.27e-05	0.56	TRUE	5.51e-17	93.0799
S-VLDL-P	Liver cancer	rs10881987	10	93641869	G	A	-0.0226047	0.00407015	2.8e-08	3.3e-05	7.13e-05	0.64	TRUE	3.67e-06	29.3202
S-VLDL-P	Liver cancer	rs11429307	5	55857025	GT	G	0.0516621	0.00517292	1.7e-23	1.68e-05	9.06e-05	0.85	TRUE	5.74e-18	95.1944
S-VLDL-P	Liver cancer	rs12239736	1	63090858	A	T	-0.0780379	0.00431631	4.6e-73	0.000112923	7.44e-05	0.13	TRUE	3.12e-51	315.948
S-VLDL-P	Liver cancer	rs13108218	4	3443931	G	A	-0.0378499	0.00420207	2.1e-19	6.78e-05	7.35e-05	0.36	TRUE	1.14e-13	78.098
S-VLDL-P	Liver cancer	rs146203232	6	160521885	T	C	0.0668614	0.00776021	6.9e-18	0.00013239	0.000135785	0.33	TRUE	1.71e-12	71.1294
S-VLDL-P	Liver cancer	rs1471251	4	87976359	T	A	0.0324333	0.0041655	6.9e-15	-4.77e-05	7.28e-05	0.51	TRUE	8.79e-11	57.9941
S-VLDL-P	Liver cancer	rs1561748	8	19733244	C	G	-0.0568096	0.00494604	1.6e-30	-0.000132104	8.64e-05	0.13	TRUE	1.48e-20	145.713
S-VLDL-P	Liver cancer	rs157595	19	45425460	G	A	0.0802143	0.00426732	7.9e-79	-3.73e-05	7.48e-05	0.62	TRUE	7.16e-59	350.903
S-VLDL-P	Liver cancer	rs17585887	6	139835498	C	T	-0.0332666	0.00412481	7.3e-16	-7.14e-05	7.22e-05	0.32	TRUE	5.11e-11	61.6049
S-VLDL-P	Liver cancer	rs1883715	20	39174140	T	C	-0.031412	0.00445591	1.8e-12	-3.13e-05	7.78e-05	0.69	TRUE	2.44e-09	48.8224
S-VLDL-P	Liver cancer	rs2000999	16	72108093	A	G	0.0433872	0.0051827	5.7e-17	-6.81e-05	9.04e-05	0.450001	TRUE	3.65e-12	66.3442
S-VLDL-P	Liver cancer	rs200730299	1	55491853	C	A	-0.0323133	0.00545311	3.1e-09	4.09e-05	9.51e-05	0.67	TRUE	6.71e-07	37.6636
S-VLDL-P	Liver cancer	rs2010629	8	11628172	T	C	0.0323108	0.00537602	1.9e-09	4.68e-05	9.4e-05	0.62	TRUE	5.42e-07	35.5935
S-VLDL-P	Liver cancer	rs2081687	8	59388565	C	T	-0.0281452	0.00429611	5.7e-11	4.85e-05	7.52e-05	0.52	TRUE	6.22e-08	40.7458
S-VLDL-P	Liver cancer	rs2478236	10	94809609	A	G	-0.0273616	0.00414342	4e-11	3.29e-05	7.23e-05	0.649999	TRUE	2.85e-08	41.4978
S-VLDL-P	Liver cancer	rs2569550	19	11228745	C	T	0.0247748	0.00414466	2.3e-09	-0.00014818	7.24e-05	0.0409996	TRUE	2.33e-05	34.0972
S-VLDL-P	Liver cancer	rs261290	15	58678720	C	T	-0.0787323	0.00427911	1.3e-75	-0.000128708	7.48e-05	0.0850002	TRUE	1.98e-52	323.464
S-VLDL-P	Liver cancer	rs2970332	11	14360435	A	G	0.0264527	0.00482157	4.1e-08	0.000184933	8.44e-05	0.0290001	TRUE	0.000190963	28.759
S-VLDL-P	Liver cancer	rs328	8	19819724	G	C	-0.175306	0.00673295	1.9e-149	-0.000185784	0.000117826	0.11	TRUE	5.78e-107	641.896
S-VLDL-P	Liver cancer	rs34894639	3	135798658	T	C	-0.0390638	0.00485823	8.9e-16	-9.09e-05	8.48e-05	0.28	TRUE	7.7e-11	62.5334
S-VLDL-P	Liver cancer	rs3860847	8	126632478	A	G	0.0292122	0.0049828	4.6e-09	4.31e-05	8.78e-05	0.62	TRUE	1.03e-06	32.8779
S-VLDL-P	Liver cancer	rs4299376	2	44073881	T	G	-0.0268351	0.00434242	6.4e-10	5.8e-05	7.59e-05	0.44	TRUE	4.91e-07	36.2971
S-VLDL-P	Liver cancer	rs4665710	2	21221035	C	A	0.129381	0.00498764	2.3e-148	-4.86e-05	8.77e-05	0.58	TRUE	6.07e-111	636.867
S-VLDL-P	Liver cancer	rs4704834	5	156443066	G	A	0.0483092	0.00423417	3.8e-30	9.03e-05	7.42e-05	0.22	TRUE	6.64e-21	123.275
S-VLDL-P	Liver cancer	rs550455	19	49136515	C	T	-0.0319555	0.00476272	2e-11	2.01e-06	8.33e-05	0.98	TRUE	4.85e-09	42.9928
S-VLDL-P	Liver cancer	rs6073958	20	44551855	C	T	0.0499784	0.00509494	1e-22	7.51e-05	8.9e-05	0.4	TRUE	3.27e-16	91.6187
S-VLDL-P	Liver cancer	rs60960031	2	21530659	A	G	-0.0414856	0.00413987	1.2e-23	0.000115246	7.26e-05	0.11	TRUE	1.39e-15	95.37
S-VLDL-P	Liver cancer	rs613334	1	234872431	A	G	0.025429	0.00407492	4.4e-10	-1.26e-05	7.15e-05	0.86	TRUE	7.95e-08	37.2174
S-VLDL-P	Liver cancer	rs62117162	19	45239536	A	C	-0.0501082	0.00716041	2.6e-12	5.43e-05	0.000125145	0.66	TRUE	3.52e-09	46.4748
S-VLDL-P	Liver cancer	rs629301	1	109818306	T	G	0.0711037	0.00487482	3.5e-48	-4.01e-06	8.54e-05	0.96	TRUE	4.49e-37	201.302
S-VLDL-P	Liver cancer	rs633695	15	58725839	G	A	0.0577649	0.0044801	4.9e-38	9.49e-05	7.84e-05	0.23	TRUE	1.29e-26	159.105
S-VLDL-P	Liver cancer	rs6511720	19	11202306	T	G	-0.0935272	0.00624056	8.9e-51	0.000153177	0.000109813	0.16	TRUE	2.12e-35	212.671
S-VLDL-P	Liver cancer	rs6602911	13	114547372	T	C	0.0304135	0.00422773	6.3e-13	-9.17e-05	7.4e-05	0.22	TRUE	1.31e-08	49.0733
S-VLDL-P	Liver cancer	rs740516	17	67082962	G	C	-0.0357462	0.00569574	3.5e-10	1.28e-08	9.97e-05	1	TRUE	4.14e-08	37.7405
S-VLDL-P	Liver cancer	rs753381	20	39797465	C	T	0.0251321	0.00406901	6.6e-10	6.23e-05	7.14e-05	0.38	TRUE	6.55e-07	35.9627
S-VLDL-P	Liver cancer	rs8078513	17	17431208	A	C	0.056536	0.00886764	1.8e-10	2.78e-05	0.000156276	0.86	TRUE	4.12e-08	39.7839
S-VLDL-P	Liver cancer	rs821840	16	56994528	G	A	-0.0801511	0.00433892	3.4e-76	-3.25e-05	7.61e-05	0.67	TRUE	3.94e-57	325.036
S-VLDL-P	Liver cancer	rs9616847	22	50868669	T	A	0.0246152	0.00418582	4.1e-09	5.19e-05	7.31e-05	0.48	TRUE	1.63e-06	33.1326
S-VLDL-P	Liver cancer	rs964184	11	116648917	C	G	-0.203994	0.0059816	1e-200	6.37e-05	0.000104314	0.54	TRUE	9.23e-191	1113.26
VS-VLDL-P	Liver cancer	rs10096633	8	19830921	T	C	-0.0656989	0.00614859	1.2e-26	-9.82e-05	0.000107477	0.36	TRUE	5.91e-19	107.944
VS-VLDL-P	Liver cancer	rs10260606	7	44584551	C	G	0.0318064	0.00524017	1.3e-09	9.87e-05	9.17e-05	0.28	TRUE	1.74e-06	34.7713
VS-VLDL-P	Liver cancer	rs10275712	7	1082918	A	G	-0.0383656	0.00493237	7.3e-15	5.2e-05	8.65e-05	0.55	TRUE	7.73e-11	57.3237
VS-VLDL-P	Liver cancer	rs10649122	12	57650599	ATCTC	A	-0.029997	0.00534063	1.9e-08	-5.68e-05	9.37e-05	0.54	TRUE	3.94e-06	30.9026
VS-VLDL-P	Liver cancer	rs1065853	19	45413233	T	G	-0.2575	0.0074786	1e-200	-0.000145751	0.000130926	0.27	TRUE	2.76e-191	1141.87
VS-VLDL-P	Liver cancer	rs10881987	10	93641869	G	A	-0.022517	0.00406883	3.1e-08	3.3e-05	7.13e-05	0.64	TRUE	3.99e-06	29.0931
VS-VLDL-P	Liver cancer	rs11096640	2	20354039	A	C	-0.0223677	0.00406324	3.7e-08	9.73e-05	7.12e-05	0.17	TRUE	3.37e-05	28.7634
VS-VLDL-P	Liver cancer	rs115445558	2	44074000	C	G	-0.0747435	0.00818073	6.4e-20	0.000140549	0.000146478	0.34	TRUE	5.55e-14	79.1941
VS-VLDL-P	Liver cancer	rs11601507	11	5701074	A	C	0.0469233	0.00790446	2.9e-09	0.000209053	0.000137966	0.13	TRUE	8.51e-06	32.6367
VS-VLDL-P	Liver cancer	rs11753995	6	160575366	A	G	0.0386399	0.0053926	7.8e-13	4.16e-05	9.45e-05	0.66	TRUE	1.47e-09	48.7433
VS-VLDL-P	Liver cancer	rs11925442	3	170687273	C	T	0.0340661	0.00618058	3.6e-08	-0.000104074	0.000108269	0.34	TRUE	1.36e-05	28.9469
VS-VLDL-P	Liver cancer	rs12208357	6	160543148	T	C	0.0724065	0.0079802	1.2e-19	0.000121866	0.000139509	0.38	TRUE	6.15e-14	78.6072
VS-VLDL-P	Liver cancer	rs12620918	2	63268355	C	T	0.0294492	0.00536107	3.9e-08	-1.36e-05	9.39e-05	0.88	TRUE	2.24e-06	28.6936
VS-VLDL-P	Liver cancer	rs12740374	1	109817590	T	G	-0.0836641	0.00488115	7.4e-66	8.76e-06	8.55e-05	0.92	TRUE	2.28e-50	278.084
VS-VLDL-P	Liver cancer	rs12804228	11	126260684	G	A	0.0453685	0.00734355	6.5e-10	0.000132175	0.000127977	0.3	TRUE	9.7e-07	36.7466
VS-VLDL-P	Liver cancer	rs1471251	4	87976359	T	A	0.0290011	0.00416428	3.3e-12	-4.77e-05	7.28e-05	0.51	TRUE	8.01e-09	46.3646
VS-VLDL-P	Liver cancer	rs1540037	18	47182664	G	A	0.0277578	0.00500089	2.8e-08	-1.57e-05	8.78e-05	0.86	TRUE	1.9e-06	30.6067
VS-VLDL-P	Liver cancer	rs16939991	15	58555798	G	C	-0.0449547	0.00458742	1.1e-22	2.49e-05	8.04e-05	0.760001	TRUE	3.99e-17	91.1434
VS-VLDL-P	Liver cancer	rs2393776	12	121424574	A	G	-0.0395982	0.00418537	3e-21	4.88e-06	7.32e-05	0.95	TRUE	1.79e-16	85.0638
VS-VLDL-P	Liver cancer	rs2486681	10	94805665	A	G	-0.0228673	0.00414124	3.4e-08	2.95e-05	7.24e-05	0.68	TRUE	3.69e-06	28.973
VS-VLDL-P	Liver cancer	rs2495477	1	55518467	G	A	-0.0244614	0.00423682	7.8e-09	5.43e-05	7.42e-05	0.46	TRUE	2.73e-06	32.8858
VS-VLDL-P	Liver cancer	rs2523675	6	31436032	A	G	0.0264832	0.00431964	8.7e-10	0.00018064	7.56e-05	0.017	TRUE	2.7e-05	36.344
VS-VLDL-P	Liver cancer	rs261290	15	58678720	C	T	-0.194872	0.00426839	1e-200	-0.000128708	7.48e-05	0.0850002	TRUE	0	2010.59
VS-VLDL-P	Liver cancer	rs2738447	19	11227480	C	A	0.0315683	0.00413537	2.3e-14	-0.000142147	7.24e-05	0.0490004	TRUE	1.08e-08	55.3771
VS-VLDL-P	Liver cancer	rs28807203	19	45173951	C	A	-0.0713054	0.00941614	3.7e-14	-0.000187072	0.000164749	0.26	TRUE	1.31e-09	54.7765
VS-VLDL-P	Liver cancer	rs3782257	12	124854903	A	G	-0.0236377	0.00415579	1.3e-08	8.38e-05	7.28e-05	0.25	TRUE	1.02e-05	30.5788
VS-VLDL-P	Liver cancer	rs4704834	5	156443066	G	A	0.0447101	0.00423236	4.4e-26	9.03e-05	7.42e-05	0.22	TRUE	5.59e-18	105.575
VS-VLDL-P	Liver cancer	rs4738679	8	59370320	A	G	-0.0276635	0.00431674	1.5e-10	4.56e-05	7.55e-05	0.55	TRUE	1.11e-07	39.1516
VS-VLDL-P	Liver cancer	rs4794048	17	45763073	C	A	0.02889	0.00407153	1.3e-12	-4.76e-06	7.12e-05	0.95	TRUE	6.88e-10	47.9739
VS-VLDL-P	Liver cancer	rs4812975	20	44545460	A	G	0.0271123	0.00468836	7.3e-09	-1.56e-05	8.2e-05	0.85	TRUE	6.99e-07	31.7024
VS-VLDL-P	Liver cancer	rs4860948	4	69340991	A	T	0.0302721	0.00473576	1.6e-10	-3.81e-05	8.29e-05	0.649999	TRUE	8.18e-08	38.9566
VS-VLDL-P	Liver cancer	rs55649657	7	21607283	G	C	0.0275204	0.00490373	2e-08	5.4e-05	8.61e-05	0.53	TRUE	4.23e-06	29.9058
VS-VLDL-P	Liver cancer	rs633695	15	58725839	G	A	0.145314	0.00446888	1e-200	9.49e-05	7.84e-05	0.23	TRUE	5.96e-170	1014.33
VS-VLDL-P	Liver cancer	rs6602909	13	114551993	C	T	0.0266508	0.004323	7.1e-10	-9.52e-05	7.58e-05	0.21	TRUE	1.77e-06	36.0966
VS-VLDL-P	Liver cancer	rs693	2	21232195	A	G	0.0861553	0.00405775	4.8e-100	-8.08e-05	7.1e-05	0.26	TRUE	2.24e-72	427.944
VS-VLDL-P	Liver cancer	rs72631343	17	67191270	G	C	-0.0437438	0.00605431	5e-13	-1.62e-05	0.000105969	0.88	TRUE	4.36e-10	49.5128
VS-VLDL-P	Liver cancer	rs73015024	19	11197598	T	G	-0.143442	0.00624093	6.7e-117	0.000153261	0.000109896	0.16	TRUE	8.42e-84	501.061
VS-VLDL-P	Liver cancer	rs821840	16	56994528	G	A	-0.088641	0.00433555	6.6e-93	-3.25e-05	7.61e-05	0.67	TRUE	1e-69	397.792
VS-VLDL-P	Liver cancer	rs822928	1	234873275	C	A	0.0255072	0.00409017	4.5e-10	-2.34e-05	7.18e-05	0.74	TRUE	1.21e-07	37.3171
VS-VLDL-P	Liver cancer	rs9302635	16	72144174	C	T	-0.0425574	0.00523913	4.5e-16	0.000138104	9.19e-05	0.13	TRUE	1.9e-10	62.2142
VS-VLDL-P	Liver cancer	rs9616847	22	50868669	T	A	0.0263479	0.00418293	3e-10	5.19e-05	7.31e-05	0.48	TRUE	2.47e-07	37.9629
VS-VLDL-P	Liver cancer	rs964184	11	116648917	C	G	-0.092437	0.00598072	6.9e-54	6.37e-05	0.000104314	0.54	TRUE	7.95e-40	226.844
HDL	Colorectal cancer	rs1002687	1	62963737	A	G	beta.exposure	se.exposure	pval.exposure	beta.outcome	se.outcome	pval.outcome	steiger_dir	steiger_pval	Fvalue
HDL	Colorectal cancer	rs1047891	2	211540507	A	C	0.0454523	0.00404944	3.1e-29	-0.0012	0.0137	0.9297	TRUE	1.25e-23	109.011
HDL	Colorectal cancer	rs1054852	12	124496316	G	A	-0.0246635	0.00417536	3.5e-09	0.0124	0.015	0.4091	TRUE	8.34e-07	30.2164
HDL	Colorectal cancer	rs1077835	15	58723426	G	A	0.0232456	0.00419812	3.1e-08	-0.0219	0.0152	0.1491	TRUE	1.54e-05	29.2326
HDL	Colorectal cancer	rs112001035	17	66823805	A	G	0.060085	0.00468975	1.4e-37	0.0187	0.0131	0.1543	TRUE	2.06e-27	142.63
HDL	Colorectal cancer	rs11208706	1	66138211	G	T	-0.0535854	0.00833758	1.3e-10	0.0044	0.0373	0.9059	TRUE	1.15e-08	37.1286
HDL	Colorectal cancer	rs112495680	6	34223098	G	A	0.0251577	0.00402625	4.1e-10	0.0194	0.0154	0.2074	TRUE	4.62e-07	33.9401
HDL	Colorectal cancer	rs1131285	6	31323953	G	C	-0.0325573	0.00572576	1.3e-08	-0.0117	0.0263	0.6556	TRUE	9.64e-07	28.2128
HDL	Colorectal cancer	rs116843064	19	8429323	A	G	0.0314644	0.00405322	8.3e-15	0.0048	0.0154	0.757399	TRUE	9.18e-12	51.9737
HDL	Colorectal cancer	rs117687565	18	47147524	T	C	0.159178	0.0139084	2.5e-30	-0.0148	0.0623	0.8121	TRUE	3.3e-24	113.579
HDL	Colorectal cancer	rs11789603	9	107647019	T	C	0.115711	0.0184332	3.4e-10	-0.1163	0.0856	0.174	TRUE	5.08e-07	36.5924
HDL	Colorectal cancer	rs1260326	2	27730940	C	T	0.0593519	0.00623982	1.9e-21	-0.0036	0.0225	0.8725	TRUE	2.84e-17	78.6823
HDL	Colorectal cancer	rs12721046	19	45421254	A	G	-0.0535299	0.00396243	1.4e-41	0.0235	0.0123	0.0572796	TRUE	2.13e-29	157.964
HDL	Colorectal cancer	rs12878213	14	24826201	A	T	-0.0306249	0.00532969	9.1e-09	0.0305	0.0183	0.0954707	TRUE	1.03e-05	28.6799
HDL	Colorectal cancer	rs13107325	4	103188709	T	C	0.0247093	0.00414285	2.5e-09	0.0184	0.0207	0.3754	TRUE	7.38e-07	31.0699
HDL	Colorectal cancer	rs1321257	1	230305312	A	G	-0.066025	0.00739028	4.1e-19	0.0451	0.0361	0.2114	TRUE	9.17e-14	69.035
HDL	Colorectal cancer	rs139915535	8	19766233	G	A	0.0412671	0.0039777	3.2e-25	-0.0169	0.0131	0.195	TRUE	2.66e-18	93.0396
HDL	Colorectal cancer	rs140584594	1	110232983	G	A	-0.112533	0.0146232	1.4e-14	-0.0397	0.0723	0.5825	TRUE	2.87e-11	51.5512
HDL	Colorectal cancer	rs144018203	11	116916060	C	G	0.0360405	0.00434092	1e-16	-0.0038	0.0217	0.8603	TRUE	1.8e-13	58.9411
HDL	Colorectal cancer	rs15285	8	19824667	T	C	-0.125996	0.0196231	1.4e-10	-0.0132	0.0951	0.8896	TRUE	1.25e-08	38.522
HDL	Colorectal cancer	rs1601935	15	58671765	T	G	0.081838	0.00428876	3.6e-81	0.0247	0.0145	0.0892791	TRUE	5.28e-60	315.99
HDL	Colorectal cancer	rs1761457	19	54814524	G	A	-0.0628152	0.0041083	8.9e-53	0.0048	0.0131	0.715501	TRUE	9.5e-42	205.689
HDL	Colorectal cancer	rs1800961	20	43042364	T	C	0.0297241	0.00413921	6.9e-13	-0.0108	0.0148	0.4667	TRUE	9.83e-10	44.7493
HDL	Colorectal cancer	rs193084249	1	26987646	G	A	-0.131332	0.0113227	4.2e-31	-0.0298	0.0425	0.483499	TRUE	6.58e-24	116.386
HDL	Colorectal cancer	rs2066714	9	107586753	C	T	-0.0949527	0.0131003	4.2e-13	-0.0232	0.0577	0.6877	TRUE	2.66e-10	47.366
HDL	Colorectal cancer	rs2074301	19	19381715	A	G	0.0345503	0.0057627	2e-09	-0.0085	0.0145	0.5593	TRUE	3.17e-07	30.8643
HDL	Colorectal cancer	rs2236252	20	17599556	T	C	-0.0315488	0.00514204	8.5e-10	-0.0084	0.0146	0.5646	TRUE	1.57e-07	32.7544
HDL	Colorectal cancer	rs2298428	22	21982892	T	C	-0.029383	0.00519034	1.5e-08	0.004	0.0138	0.7718	TRUE	7.61e-07	27.6539
HDL	Colorectal cancer	rs2494748	14	105258892	T	C	-0.0429981	0.00502085	1.1e-17	-0.0165	0.0137	0.2278	TRUE	9.29e-13	63.5353
HDL	Colorectal cancer	rs2642438	1	220970028	G	A	-0.0234584	0.00399326	4.2e-09	0.0109	0.0138	0.4287	TRUE	8.9e-07	29.9607
HDL	Colorectal cancer	rs267738	1	150940625	G	T	0.0349061	0.0042461	2e-16	-0.0116	0.0145	0.424	TRUE	2.34e-12	58.4851
HDL	Colorectal cancer	rs2740488	9	107661742	C	A	0.0388088	0.0046784	1.1e-16	-0.0197	0.0191	0.3011	TRUE	3.02e-12	59.4481
HDL	Colorectal cancer	rs2792735	10	113921825	A	G	-0.0489686	0.00440227	9.6e-29	0.0009	0.0137	0.949	TRUE	2.82e-23	107.679
HDL	Colorectal cancer	rs2925979	16	81534790	C	T	-0.0365904	0.00431819	2.4e-17	0.0181	0.014	0.1949	TRUE	2.21e-12	62.1107
HDL	Colorectal cancer	rs2943650	2	227105921	T	C	0.0270852	0.00421731	1.3e-10	-0.0057	0.013	0.662101	TRUE	2.68e-08	35.5397
HDL	Colorectal cancer	rs35184771	11	47475189	T	G	-0.0282071	0.00404428	3.1e-12	0.0012	0.0158	0.9376	TRUE	5.07e-10	41.9593
HDL	Colorectal cancer	rs3741521	12	125264293	A	G	-0.0366278	0.00404753	1.4e-19	0.0085	0.0134	0.5242	TRUE	4.94e-15	70.5454
HDL	Colorectal cancer	rs3764261	16	56993324	A	C	-0.0333288	0.00419929	2.1e-15	-0.0084	0.013	0.515901	TRUE	8.71e-12	56.5803
HDL	Colorectal cancer	rs3768321	1	40035928	T	G	0.154759	0.00413509	1e-200	0.0092	0.014	0.51	TRUE	1.8e-241	1220.97
HDL	Colorectal cancer	rs4239651	20	46340596	C	T	-0.042286	0.00488659	5e-18	0.0045	0.0163	0.782299	TRUE	2.3e-14	65.0215
HDL	Colorectal cancer	rs4240624	8	9184231	A	G	0.0319642	0.00479852	2.7e-11	0.0104	0.0144	0.4718	TRUE	1.61e-08	38.4425
HDL	Colorectal cancer	rs4656292	1	161194641	G	A	0.115197	0.00675185	2.9e-65	0.0419	0.0282	0.1377	TRUE	1.91e-48	252.617
HDL	Colorectal cancer	rs4721672	7	17986098	C	T	0.0238267	0.0040015	2.6e-09	0.017	0.0164	0.2989	TRUE	1.08e-06	30.8064
HDL	Colorectal cancer	rs4969141	17	76391653	T	C	0.0221723	0.0038861	1.2e-08	0.0237	0.0124	0.05665	TRUE	1.99e-05	28.2868
HDL	Colorectal cancer	rs4986970	16	67976320	T	A	0.0256636	0.00388933	4.2e-11	-0.0097	0.0122	0.4276	TRUE	2.68e-08	37.8929
HDL	Colorectal cancer	rs5167	19	45448465	G	T	-0.0787803	0.0107317	2.1e-13	-0.0203	0.0496	0.6827	TRUE	1.58e-10	46.8272
HDL	Colorectal cancer	rs59347135	8	19750044	G	C	0.0445313	0.00405418	4.6e-28	-0.0043	0.0124	0.726599	TRUE	3.35e-22	104.237
HDL	Colorectal cancer	rs60847460	10	113983758	T	C	-0.0576786	0.00953506	1.5e-09	-0.0034	0.026	0.8945	TRUE	8.17e-08	33.4748
HDL	Colorectal cancer	rs625145	11	116727936	T	A	-0.034039	0.00555376	8.8e-10	-0.0021	0.0153	0.8915	TRUE	5.57e-08	32.7535
HDL	Colorectal cancer	rs635634	9	136155000	T	C	0.0770765	0.00495583	1.5e-54	0.0008	0.0155	0.9608	TRUE	5.38e-44	209.22
HDL	Colorectal cancer	rs6606717	12	109873227	C	A	0.0284891	0.00502589	1.4e-08	-0.0258	0.0144	0.0737497	TRUE	1.82e-05	28.0004
HDL	Colorectal cancer	rs673548	2	21237544	A	G	0.0263466	0.00387366	1e-11	-0.0011	0.0122	0.9286	TRUE	1.4e-09	39.8691
HDL	Colorectal cancer	rs686030	9	15304782	A	C	0.0504139	0.00477788	5e-26	-0.0025	0.0142	0.8625	TRUE	6.76e-21	95.7848
HDL	Colorectal cancer	rs7138492	12	125324197	A	G	0.0393321	0.00558236	1.8e-12	0.0337	0.023	0.1421	TRUE	1.47e-08	43.0016
HDL	Colorectal cancer	rs72836561	17	41926126	T	C	0.0383458	0.00596638	1.3e-10	-0.0584	0.0297	0.04917	TRUE	1.02e-06	40.2823
HDL	Colorectal cancer	rs737337	19	11347493	C	T	-0.125781	0.0111019	9.4e-30	0.0179	0.0511	0.7264	TRUE	1.57e-23	111.135
HDL	Colorectal cancer	rs75911530	16	57049137	A	G	-0.0665859	0.00727714	5.7e-20	0.0005	0.0163	0.9761	TRUE	2.69e-16	72.3881
HDL	Colorectal cancer	rs77960347	18	47109955	G	A	-0.136609	0.0114167	5.4e-33	-0.0169	0.0549	0.758501	TRUE	3.47e-26	136.767
HDL	Colorectal cancer	rs9304381	18	47158234	T	C	0.302338	0.0169312	2.6e-71	0.0498	0.0806	0.536801	TRUE	1.05e-55	275.397
HDL	Colorectal cancer	rs9471972	6	42915021	A	G	0.0901206	0.00503168	9.7e-72	-0.0134	0.0149	0.3689	TRUE	3.51e-55	278.485
HDL	Colorectal cancer	rs9647335	3	135880410	T	A	0.0221758	0.00388623	1.2e-08	0.0155	0.0135	0.2498	TRUE	4.13e-06	28.1549
HDL	Colorectal cancer	rs967645	17	26713970	T	C	0.0288121	0.00493757	5.4e-09	0.0001	0.0217	0.998	TRUE	1.72e-07	29.6489
VL-HDL-P	Colorectal cancer	rs1057208	20	44563007	T	C	-0.0250471	0.00387597	1e-10	-0.0161	0.0132	0.2222	TRUE	1.52e-07	36.0701
VL-HDL-P	Colorectal cancer	rs1065853	19	45413233	T	G	-0.204138	0.00477781	1e-200	-0.0349	0.0226	0.1232	TRUE	6.58e-308	1472.43
VL-HDL-P	Colorectal cancer	rs10769254	11	47362465	C	G	-0.196965	0.00685948	2.5e-181	-0.0756	0.0359	0.0350598	TRUE	1.83e-135	665.362
VL-HDL-P	Colorectal cancer	rs10846606	12	124620185	G	C	0.035522	0.0047724	9.8e-14	-0.0094	0.0139	0.4998	TRUE	1.88e-10	44.5576
VL-HDL-P	Colorectal cancer	rs10935473	3	98416900	T	G	0.0237154	0.0038875	1.1e-09	-0.0076	0.0136	0.5758	TRUE	1.79e-07	30.0629
VL-HDL-P	Colorectal cancer	rs10937924	4	3374898	C	T	-0.0208142	0.00373935	2.6e-08	-0.0168	0.0122	0.1672	TRUE	1.2e-05	24.6029
VL-HDL-P	Colorectal cancer	rs114938914	2	44055510	T	C	-0.0215712	0.00378439	1.2e-08	-0.021	0.0125	0.0926403	TRUE	1.28e-05	25.8832
VL-HDL-P	Colorectal cancer	rs115447786	6	34354073	T	C	-0.050668	0.00779042	7.8e-11	0.0038	0.0381	0.9199	TRUE	7.27e-09	34.0686
VL-HDL-P	Colorectal cancer	rs11591147	1	55505647	T	G	-0.0505733	0.00895592	1.6e-08	-0.0059	0.0446	0.8938	TRUE	5.67e-07	25.3519
VL-HDL-P	Colorectal cancer	rs1177562	11	118949331	T	C	-0.134641	0.0141563	1.9e-21	0.0547	0.063	0.3855	TRUE	4.01e-16	71.6104
VL-HDL-P	Colorectal cancer	rs11789603	9	107647019	T	C	-0.0222229	0.0037775	4e-09	-0.016	0.0148	0.28	TRUE	1.64e-06	27.5108
VL-HDL-P	Colorectal cancer	rs12294913	11	64004643	G	C	0.0399831	0.00598521	2.4e-11	-0.0036	0.0225	0.8725	TRUE	3.3e-09	35.6943
VL-HDL-P	Colorectal cancer	rs12369443	12	20582651	G	A	-0.0489507	0.00888592	3.6e-08	0.0009	0.0159	0.9545	TRUE	9.01e-07	25.7341
VL-HDL-P	Colorectal cancer	rs12740374	1	109817590	T	G	0.0276927	0.00468101	3.3e-09	0.0197	0.0189	0.2968	TRUE	1.3e-06	28.1921
VL-HDL-P	Colorectal cancer	rs12899324	15	58555709	T	C	-0.0477359	0.00446991	1.3e-26	0.0146	0.0178	0.4114	TRUE	3.38e-20	90.3818
VL-HDL-P	Colorectal cancer	rs13107325	4	103188709	T	C	-0.0448369	0.00419806	1.3e-26	-0.0147	0.0129	0.2528	TRUE	1.24e-19	90.6653
VL-HDL-P	Colorectal cancer	rs13389219	2	165528876	T	C	-0.0536293	0.00708712	3.8e-14	0.0451	0.0361	0.2114	TRUE	4.74e-10	45.5374
VL-HDL-P	Colorectal cancer	rs145391587	8	19820933	C	A	0.0310421	0.00380547	3.4e-16	0.0038	0.0157	0.8092	TRUE	5.89e-13	52.9091
VL-HDL-P	Colorectal cancer	rs146407081	15	59243880	A	G	0.0809252	0.00617852	3.4e-39	-0.0145	0.0299	0.6271	TRUE	1.03e-30	136.163
VL-HDL-P	Colorectal cancer	rs147667955	3	12450838	T	C	-0.0705793	0.0108983	9.4e-11	-0.0228	0.0546	0.6765	TRUE	1.92e-08	35.1896
VL-HDL-P	Colorectal cancer	rs150966173	19	45421204	T	C	-0.157787	0.0222526	1.3e-12	-0.0169	0.0957	0.8599	TRUE	3.46e-10	41.0939
VL-HDL-P	Colorectal cancer	rs1561139	16	56852822	T	G	0.0677309	0.0113415	2.3e-09	0.0413	0.0555	0.4567	TRUE	5.11e-07	28.7124
VL-HDL-P	Colorectal cancer	rs1580005	11	10370634	C	T	0.0367389	0.00375261	1.2e-22	-0.0183	0.0125	0.1415	TRUE	4.5e-16	76.0084
VL-HDL-P	Colorectal cancer	rs1838931	7	130455588	T	C	-0.0213168	0.00374811	1.3e-08	-0.0227	0.0162	0.1615	TRUE	7.62e-06	26.1011
VL-HDL-P	Colorectal cancer	rs187459727	20	44017989	T	C	-0.022235	0.0039949	2.6e-08	0.0101	0.0129	0.4353	TRUE	3.47e-06	24.7897
VL-HDL-P	Colorectal cancer	rs190148453	20	44327556	C	G	0.0565271	0.0101248	2.4e-08	0.0454	0.0506	0.369	TRUE	4.11e-06	26.1523
VL-HDL-P	Colorectal cancer	rs191555775	6	161005389	T	A	-0.0851659	0.0136771	4.8e-10	-0.0062	0.0714	0.9308	TRUE	2.99e-08	32.6735
VL-HDL-P	Colorectal cancer	rs2066714	9	107586753	C	T	-0.0476373	0.00605082	3.5e-15	0.0069	0.0315	0.8272	TRUE	3.44e-12	49.6772
VL-HDL-P	Colorectal cancer	rs2242334	10	45938301	T	G	0.0337511	0.00552756	1e-09	-0.0085	0.0145	0.5593	TRUE	1.86e-07	29.4526
VL-HDL-P	Colorectal cancer	rs2281719	1	230297659	T	C	0.0262554	0.00400623	5.6e-11	-0.0121	0.0129	0.3473	TRUE	4.83e-08	34.3309
VL-HDL-P	Colorectal cancer	rs2507993	6	31320309	T	C	0.0231999	0.00381327	1.2e-09	-0.0169	0.0131	0.1963	TRUE	1.06e-06	29.4138
VL-HDL-P	Colorectal cancer	rs261290	15	58678720	C	T	-0.0253075	0.00413246	9.1e-10	-0.0133	0.0159	0.3998	TRUE	3.1e-07	36.8074
VL-HDL-P	Colorectal cancer	rs2618566	20	17844684	T	G	-0.181645	0.00390615	1e-200	0.0061	0.0125	0.6271	TRUE	0	1742.92
VL-HDL-P	Colorectal cancer	rs2642438	1	220970028	G	A	-0.0225967	0.00392422	8.5e-09	-0.0025	0.0133	0.8498	TRUE	3.83e-07	26.367
VL-HDL-P	Colorectal cancer	rs2740488	9	107661742	C	A	0.0261445	0.00406927	1.3e-10	-0.0116	0.0145	0.424	TRUE	6.54e-08	32.8024
VL-HDL-P	Colorectal cancer	rs2803619	10	113934384	C	G	-0.0440638	0.00422264	1.7e-25	0.0009	0.0137	0.949	TRUE	1.14e-20	87.1733
VL-HDL-P	Colorectal cancer	rs289754	16	57065556	T	C	-0.0320485	0.00415989	1.3e-14	0.0153	0.014	0.2749	TRUE	1.36e-10	47.2199
VL-HDL-P	Colorectal cancer	rs2909211	17	66457658	T	C	-0.0297188	0.00405669	2.4e-13	-0.0191	0.0153	0.2107	TRUE	1.83e-09	43.2098
VL-HDL-P	Colorectal cancer	rs2925979	16	81534790	C	T	0.0300668	0.00447732	1.9e-11	-0.0121	0.0133	0.3631	TRUE	1.97e-08	35.8438
VL-HDL-P	Colorectal cancer	rs2943654	2	227112754	T	C	0.0294719	0.00403863	2.9e-13	-0.0057	0.013	0.662101	TRUE	2.22e-10	42.0814
VL-HDL-P	Colorectal cancer	rs3092498	20	44055710	C	T	-0.0338103	0.00387447	2.6e-18	0.0019	0.0158	0.9021	TRUE	8.03e-15	60.2659
VL-HDL-P	Colorectal cancer	rs34062580	7	73033559	A	G	0.0247739	0.0037458	3.7e-11	0.0138	0.0129	0.2834	TRUE	4.95e-08	35.2831
VL-HDL-P	Colorectal cancer	rs36226283	12	125349480	A	G	0.0667388	0.0055253	1.4e-33	0.0408	0.0192	0.0332797	TRUE	5.03e-23	116.292
VL-HDL-P	Colorectal cancer	rs3764261	16	56993324	A	C	0.035727	0.00388721	3.9e-20	0.0065	0.0137	0.6337	TRUE	1.01e-15	67.6407
VL-HDL-P	Colorectal cancer	rs3809113	12	57848708	G	C	0.182225	0.00395989	1e-200	0.0092	0.014	0.51	TRUE	0	1699.78
VL-HDL-P	Colorectal cancer	rs3922628	12	123209295	A	T	0.0261374	0.00410817	2e-10	0.0044	0.0127	0.7271	TRUE	2.88e-08	32.3548
VL-HDL-P	Colorectal cancer	rs3936510	5	55860866	T	G	0.0304002	0.00458195	3.3e-11	-0.0109	0.0134	0.4169	TRUE	2.33e-08	35.3602
VL-HDL-P	Colorectal cancer	rs4418728	10	94839724	T	G	-0.0387814	0.00463128	5.6e-17	-0.0089	0.0228	0.6957	TRUE	2.28e-13	55.8168
VL-HDL-P	Colorectal cancer	rs4699716	4	100066125	A	G	0.0234778	0.00373781	3.4e-10	0.0298	0.0124	0.0160299	TRUE	5.03e-06	31.4167
VL-HDL-P	Colorectal cancer	rs4795386	17	37746847	G	A	0.0241213	0.00419737	9.1e-09	-0.0087	0.0202	0.667799	TRUE	7.07e-07	26.5196
VL-HDL-P	Colorectal cancer	rs4804305	19	8564523	G	T	0.0232904	0.00418267	2.6e-08	-0.0164	0.013	0.2061	TRUE	9.38e-06	25.0075
VL-HDL-P	Colorectal cancer	rs4841605	8	11756600	A	G	0.0244482	0.0041614	4.2e-09	-0.0014	0.0217	0.9499	TRUE	1.63e-07	27.5716
VL-HDL-P	Colorectal cancer	rs4986970	16	67976320	T	A	0.0253113	0.0038342	4.1e-11	-0.0031	0.0174	0.8577	TRUE	5.31e-09	35.1947
VL-HDL-P	Colorectal cancer	rs5082	1	161193683	A	G	-0.081851	0.010277	1.7e-15	-0.0203	0.0496	0.6827	TRUE	3.5e-12	50.5505
VL-HDL-P	Colorectal cancer	rs55714927	17	7080316	T	C	-0.0462329	0.003838	2e-33	0.0161	0.0164	0.325	TRUE	3.81e-25	115.935
VL-HDL-P	Colorectal cancer	rs563290	2	21288226	A	G	0.0258371	0.00472946	4.7e-08	0.0354	0.0152	0.02006	TRUE	0.000111887	23.7453
VL-HDL-P	Colorectal cancer	rs57912727	3	185804583	C	A	0.0582859	0.0048222	1.2e-33	0.0022	0.0232	0.9237	TRUE	3.88e-27	115.795
VL-HDL-P	Colorectal cancer	rs59104589	2	242237902	T	C	-0.0300618	0.00543253	3.1e-08	-0.0266	0.0284	0.3498	TRUE	5.52e-06	24.5495
VL-HDL-P	Colorectal cancer	rs6078	15	58833993	A	G	0.0235784	0.00387372	1.2e-09	-0.024	0.0124	0.05302	TRUE	4.29e-06	29.4466
VL-HDL-P	Colorectal cancer	rs633695	15	58725839	G	A	0.0867687	0.0110857	5e-15	0.0309	0.0182	0.0885095	TRUE	3.81e-10	48.5753
VL-HDL-P	Colorectal cancer	rs6498540	16	15130594	G	A	0.145713	0.00408963	1e-200	0.0079	0.0132	0.5506	TRUE	2.67e-219	1019.96
VL-HDL-P	Colorectal cancer	rs6681348	1	178526271	C	A	-0.0298068	0.00403699	1.5e-13	-0.027	0.0126	0.0326798	TRUE	1.46e-08	43.1259
VL-HDL-P	Colorectal cancer	rs6694102	1	182119332	A	G	-0.0213134	0.00372705	1.1e-08	-0.003	0.0122	0.8061	TRUE	5.27e-07	26.0354
VL-HDL-P	Colorectal cancer	rs686030	9	15304782	A	C	-0.029594	0.00397725	1e-13	0.0062	0.0134	0.6448	TRUE	1.02e-10	43.9462
VL-HDL-P	Colorectal cancer	rs705379	7	94953895	A	G	0.0535622	0.00535458	1.5e-23	0.0337	0.023	0.1421	TRUE	9.23e-17	79.7711
VL-HDL-P	Colorectal cancer	rs7241918	18	47160953	T	G	-0.0275838	0.00375733	2.1e-13	-0.0056	0.0123	0.6469	TRUE	1.8e-10	43.708
VL-HDL-P	Colorectal cancer	rs72836561	17	41926126	T	C	0.0329865	0.00488669	1.5e-11	-0.0165	0.0179	0.3564	TRUE	1.69e-08	36.5095
VL-HDL-P	Colorectal cancer	rs72934503	6	98583488	G	A	-0.0886064	0.0106495	8.8e-17	0.0179	0.0511	0.7264	TRUE	2.85e-13	55.1237
VL-HDL-P	Colorectal cancer	rs72948328	2	111881810	T	C	0.0249271	0.0038124	6.2e-11	-0.0157	0.0199	0.4302	TRUE	3.59e-08	35.426
VL-HDL-P	Colorectal cancer	rs72959041	6	127454893	A	G	-0.0433601	0.0078396	3.2e-08	0.0742	0.0386	0.05425	TRUE	4.05e-05	24.4614
VL-HDL-P	Colorectal cancer	rs73015021	19	11192915	G	A	-0.0511233	0.00869763	4.2e-09	0.0312	0.0409	0.4458	TRUE	8.24e-07	28.3713
VL-HDL-P	Colorectal cancer	rs73312715	20	44786014	T	C	-0.0593688	0.0057036	2.3e-25	-0.0118	0.0239	0.6221	TRUE	8.32e-20	86.1361
VL-HDL-P	Colorectal cancer	rs75257814	16	57118381	C	T	0.045024	0.0077625	6.6e-09	0.0275	0.0397	0.4879	TRUE	1e-06	27.3034
VL-HDL-P	Colorectal cancer	rs76070947	20	44113286	G	C	-0.0435396	0.00788234	3.3e-08	-0.0008	0.0262	0.9758	TRUE	7.93e-07	24.124
VL-HDL-P	Colorectal cancer	rs7707394	5	74472939	A	G	-0.0653067	0.00886473	1.7e-13	-0.1009	0.0423	0.0171002	TRUE	2.95e-08	43.9393
VL-HDL-P	Colorectal cancer	rs77960347	18	47109955	G	A	0.0240221	0.00387476	5.7e-10	0.0177	0.0125	0.1545	TRUE	8.3e-07	30.4991
VL-HDL-P	Colorectal cancer	rs780094	2	27741237	C	T	0.133413	0.0162544	2.3e-16	0.0498	0.0806	0.536801	TRUE	1.42e-12	53.5221
VL-HDL-P	Colorectal cancer	rs7924036	10	65191645	T	G	0.0344971	0.00381706	1.6e-19	0.0218	0.0124	0.0779292	TRUE	2.49e-13	64.88
VL-HDL-P	Colorectal cancer	rs849336	7	28224053	G	A	0.021399	0.00371833	8.7e-09	0.0022	0.0127	0.8592	TRUE	3.76e-07	26.3527
VL-HDL-P	Colorectal cancer	rs921919	12	125265201	A	G	0.0246984	0.00391069	2.7e-10	-0.0113	0.0183	0.5369	TRUE	7.19e-08	31.7174
VL-HDL-P	Colorectal cancer	rs964184	11	116648917	C	G	-0.0377379	0.00403842	9.2e-21	-0.008	0.013	0.538801	TRUE	5.43e-16	72.5729
VL-HDL-P	Colorectal cancer	rs9769088	7	1029585	C	T	0.0635368	0.00547777	4.2e-31	-0.0282	0.0153	0.0641594	TRUE	1e-21	107.062
VL-HDL-P	Colorectal cancer	rs9884390	4	69373407	C	T	-0.0373998	0.0038305	1.6e-22	0.0034	0.02	0.8639	TRUE	4.16e-18	76.7055
VL-HDL-P	Colorectal cancer	rs998584	6	43757896	A	C	0.0253177	0.00444296	1.2e-08	-0.016	0.0214	0.4547	TRUE	1.79e-06	26.4527
L-HDL-P	Colorectal cancer	rs1024137	2	227095876	T	G	-0.029193	0.0037239	4.5e-15	0.0187	0.0122	0.1243	TRUE	2.21e-10	48.9969
L-HDL-P	Colorectal cancer	rs10457487	6	127519234	A	C	-0.0401356	0.00377061	1.9e-26	0.0007	0.0158	0.965	TRUE	1.75e-21	84.7943
L-HDL-P	Colorectal cancer	rs10468017	15	58678512	T	C	-0.0281667	0.00363678	9.6e-15	-0.0012	0.0122	0.9233	TRUE	5.3e-12	45.6233
L-HDL-P	Colorectal cancer	rs1054852	12	124496316	G	A	0.164953	0.00395745	1e-200	-0.0154	0.0141	0.2752	TRUE	3.81e-296	1319.82
L-HDL-P	Colorectal cancer	rs1057208	20	44563007	T	C	0.0299662	0.00391376	1.9e-14	-0.0219	0.0152	0.1491	TRUE	4.88e-10	48.5873
L-HDL-P	Colorectal cancer	rs10769254	11	47362465	C	G	-0.161635	0.00464878	1e-200	-0.0349	0.0226	0.1232	TRUE	2.68e-203	918.734
L-HDL-P	Colorectal cancer	rs10899133	11	75531695	T	C	0.0397976	0.00464123	9.9e-18	-0.0094	0.0139	0.4998	TRUE	1.53e-13	55.935
L-HDL-P	Colorectal cancer	rs11045171	12	20470199	G	A	-0.0392883	0.00589742	2.7e-11	0.0338	0.0155	0.0294401	TRUE	5.63e-07	33.5372
L-HDL-P	Colorectal cancer	rs112001035	17	66823805	A	G	0.0280092	0.0045653	8.5e-10	-0.0213	0.0156	0.1725	TRUE	9.93e-07	28.6176
L-HDL-P	Colorectal cancer	rs112875651	8	126506694	A	G	-0.0455728	0.0077795	4.7e-09	0.0044	0.0373	0.9059	TRUE	2.02e-07	26.8527
L-HDL-P	Colorectal cancer	rs11429307	5	55857025	GT	G	0.0299438	0.00375222	1.5e-15	-0.0278	0.0142	0.0496901	TRUE	3.31e-10	49.223
L-HDL-P	Colorectal cancer	rs116843064	19	8429323	A	G	-0.0451158	0.00460927	1.3e-22	-0.0066	0.018	0.7157	TRUE	7.37e-18	72.5837
L-HDL-P	Colorectal cancer	rs11789603	9	107647019	T	C	0.18303	0.0129786	3.7e-45	-0.0148	0.0623	0.8121	TRUE	5.08e-36	150.216
L-HDL-P	Colorectal cancer	rs11922042	3	12206489	C	T	0.0453226	0.00582182	7e-15	-0.0036	0.0225	0.8725	TRUE	4.99e-12	45.8684
L-HDL-P	Colorectal cancer	rs1215112	9	15303583	A	G	-0.0934254	0.014927	3.9e-10	0.0659	0.0808	0.4152	TRUE	1.54e-07	33.9825
L-HDL-P	Colorectal cancer	rs12510382	4	970112	G	A	0.051697	0.00526592	9.5e-23	0.0334	0.0234	0.1534	TRUE	3.22e-16	72.7589
L-HDL-P	Colorectal cancer	rs1260326	2	27730940	C	T	0.0213023	0.00365834	5.8e-09	-0.0219	0.0181	0.2246	TRUE	2.84e-06	25.949
L-HDL-P	Colorectal cancer	rs13107325	4	103188709	T	C	0.0256281	0.0036938	4e-12	0.0235	0.0123	0.0572796	TRUE	7.84e-08	36.1691
L-HDL-P	Colorectal cancer	rs13118477	4	89704367	A	G	-0.0688612	0.00689283	1.7e-23	0.0451	0.0361	0.2114	TRUE	4.52e-17	75.0974
L-HDL-P	Colorectal cancer	rs13389219	2	165528876	T	C	-0.0214979	0.00371491	7.2e-09	-0.002	0.0127	0.8772	TRUE	3.11e-07	25.3198
L-HDL-P	Colorectal cancer	rs144018203	11	116916060	C	G	0.0359338	0.00370186	2.8e-22	0.0038	0.0157	0.8092	TRUE	8.58e-18	70.9091
L-HDL-P	Colorectal cancer	rs145391587	8	19820933	C	A	-0.130117	0.0182959	1.1e-12	-0.0132	0.0951	0.8896	TRUE	2.75e-10	41.0841
L-HDL-P	Colorectal cancer	rs147627829	6	34335088	A	G	0.129062	0.00600393	1.7e-102	-0.0145	0.0299	0.6271	TRUE	8.18e-81	346.963
L-HDL-P	Colorectal cancer	rs150224153	20	43008981	T	C	-0.0605764	0.00885971	8.1e-12	-0.0082	0.0453	0.8569	TRUE	1.47e-09	35.591
L-HDL-P	Colorectal cancer	rs1546954	1	230303848	G	T	-0.0734773	0.0110109	2.5e-11	0.01	0.0483	0.8359	TRUE	3.89e-09	35.2789
L-HDL-P	Colorectal cancer	rs1560390	15	58580781	C	T	0.0417379	0.00370654	2.1e-29	-0.0181	0.0131	0.1677	TRUE	2.59e-21	95.2278
L-HDL-P	Colorectal cancer	rs191555775	6	161005389	T	A	-0.0688818	0.00438381	1.2e-55	0.0097	0.016	0.5447	TRUE	2.25e-43	187.499
L-HDL-P	Colorectal cancer	rs193084249	1	26987646	G	A	-0.0529298	0.00588516	2.4e-19	0.0069	0.0315	0.8272	TRUE	1.68e-15	61.3348
L-HDL-P	Colorectal cancer	rs2066714	9	107586753	C	T	-0.0833175	0.0122114	8.9e-12	-0.0232	0.0577	0.6877	TRUE	2.91e-09	36.4656
L-HDL-P	Colorectal cancer	rs2169387	8	9181395	G	A	0.0351222	0.00537666	6.5e-11	-0.0085	0.0145	0.5593	TRUE	2.21e-08	31.8949
L-HDL-P	Colorectal cancer	rs2302263	11	64021821	T	C	0.0571015	0.00605946	4.4e-21	0.0356	0.0274	0.194	TRUE	3.58e-15	67.5831
L-HDL-P	Colorectal cancer	rs2307111	5	75003678	C	T	-0.0370051	0.00639289	7.1e-09	0.0243	0.0146	0.0967208	TRUE	8.6e-06	25.3315
L-HDL-P	Colorectal cancer	rs2642438	1	220970028	G	A	0.0269965	0.00370034	3e-13	-0.0079	0.0123	0.521601	TRUE	4.01e-10	40.1562
L-HDL-P	Colorectal cancer	rs2737205	8	116610180	C	T	0.0312681	0.003958	2.8e-15	-0.0116	0.0145	0.424	TRUE	1.75e-11	46.9247
L-HDL-P	Colorectal cancer	rs2740488	9	107661742	C	A	0.0283839	0.00365987	8.8e-15	0.0293	0.0131	0.02536	TRUE	2.55e-09	45.6769
L-HDL-P	Colorectal cancer	rs2803619	10	113934384	C	G	-0.0425446	0.00410737	3.8e-25	0.0009	0.0137	0.949	TRUE	2.18e-20	81.2618
L-HDL-P	Colorectal cancer	rs28613184	12	123928666	C	A	-0.0376379	0.00404527	1.4e-20	0.0153	0.014	0.2749	TRUE	4.05e-15	65.137
L-HDL-P	Colorectal cancer	rs2925979	16	81534790	C	T	0.0245952	0.00407523	1.6e-09	-0.0148	0.0218	0.499501	TRUE	3.26e-07	29.0449
L-HDL-P	Colorectal cancer	rs333947	1	110470764	A	G	0.0358582	0.0039199	5.8e-20	-0.0057	0.013	0.662101	TRUE	1.21e-15	62.3057
L-HDL-P	Colorectal cancer	rs34695955	17	37808759	G	T	-0.0298583	0.00505193	3.4e-09	-0.0163	0.0153	0.2863	TRUE	1.4e-06	26.1863
L-HDL-P	Colorectal cancer	rs35135293	2	20363666	T	C	-0.0394382	0.00669214	3.8e-09	0.0523	0.0327	0.1098	TRUE	4.82e-06	26.2149
L-HDL-P	Colorectal cancer	rs35493868	7	73039406	G	C	-0.0216849	0.00363183	2.4e-09	-0.0317	0.0125	0.0114599	TRUE	2.37e-05	27.0333
L-HDL-P	Colorectal cancer	rs36226283	12	125349480	A	G	0.0504578	0.00450282	3.8e-29	0.0325	0.0174	0.0616396	TRUE	3.16e-20	95.1203
L-HDL-P	Colorectal cancer	rs3735687	7	1066297	G	A	0.0376582	0.0037798	2.2e-23	0.0065	0.0137	0.6337	TRUE	2.83e-18	75.1558
L-HDL-P	Colorectal cancer	rs3764261	16	56993324	A	C	-0.0335957	0.00367582	6.3e-20	-0.0116	0.013	0.3719	TRUE	6.45e-15	63.4307
L-HDL-P	Colorectal cancer	rs3809113	12	57848708	G	C	0.212866	0.00384347	1e-200	0.0092	0.014	0.51	TRUE	0	2332.03
L-HDL-P	Colorectal cancer	rs390387	22	21912246	G	A	0.0263448	0.00399465	4.3e-11	0.0044	0.0127	0.7271	TRUE	8.57e-09	32.8704
L-HDL-P	Colorectal cancer	rs431001	19	54813266	A	G	0.0285537	0.00475161	1.9e-09	-0.0177	0.0257	0.4899	TRUE	3.77e-07	28.5709
L-HDL-P	Colorectal cancer	rs4418728	10	94839724	T	G	0.0227297	0.00387144	4.3e-09	-0.0124	0.0148	0.4028	TRUE	1.01e-06	26.1277
L-HDL-P	Colorectal cancer	rs4699716	4	100066125	A	G	0.0254995	0.00363481	2.3e-12	0.0298	0.0124	0.0160299	TRUE	1.78e-07	37.0622
L-HDL-P	Colorectal cancer	rs4795386	17	37746847	G	A	0.0243598	0.0040823	2.4e-09	-0.0087	0.0202	0.667799	TRUE	2.51e-07	27.0467
L-HDL-P	Colorectal cancer	rs488490	15	58737661	A	C	0.0234167	0.0040685	8.6e-09	-0.0164	0.013	0.2061	TRUE	4.25e-06	25.2795
L-HDL-P	Colorectal cancer	rs4922787	11	27507902	T	G	-0.159271	0.00515162	1e-200	0.0089	0.0195	0.6483	TRUE	4.11e-166	738.23
L-HDL-P	Colorectal cancer	rs4986970	16	67976320	T	A	0.0242444	0.00426538	1.3e-08	-0.0251	0.0143	0.0793506	TRUE	1.59e-05	24.5691
L-HDL-P	Colorectal cancer	rs5030789	15	40986355	G	A	-0.0901529	0.0099749	1.6e-19	-0.0203	0.0496	0.6827	TRUE	2.41e-15	61.3306
L-HDL-P	Colorectal cancer	rs5082	1	161193683	A	G	0.020594	0.00365346	1.7e-08	-0.0207	0.0169	0.2213	TRUE	6.52e-06	23.966
L-HDL-P	Colorectal cancer	rs5167	19	45448465	G	T	-0.0262319	0.00373305	2.1e-12	0.0161	0.0164	0.325	TRUE	4.57e-09	37.297
L-HDL-P	Colorectal cancer	rs55707100	15	43820717	T	C	0.0414043	0.00378314	7.1e-28	-0.0043	0.0124	0.726599	TRUE	4.74e-22	90.1007
L-HDL-P	Colorectal cancer	rs55779455	16	56915357	C	G	-0.0722743	0.0113549	2e-10	-0.049	0.0614	0.4253	TRUE	8.77e-08	30.3138
L-HDL-P	Colorectal cancer	rs57912727	3	185804583	C	A	0.073833	0.0131395	1.9e-08	-0.0163	0.0714	0.8195	TRUE	8.02e-07	24.4209
L-HDL-P	Colorectal cancer	rs59104589	2	242237902	T	C	-0.0303879	0.00528411	8.9e-09	-0.0266	0.0284	0.3498	TRUE	2.15e-06	25.0851
L-HDL-P	Colorectal cancer	rs60847460	10	113983758	T	C	0.0247519	0.00376825	5.1e-11	-0.024	0.0124	0.05302	TRUE	4.94e-07	32.4515
L-HDL-P	Colorectal cancer	rs61781392	1	40083641	A	C	-0.0323937	0.00518043	4e-10	-0.0021	0.0153	0.8915	TRUE	2.97e-08	29.6629
L-HDL-P	Colorectal cancer	rs6498540	16	15130594	G	A	-0.031176	0.00439138	1.3e-12	0.008	0.0161	0.6194	TRUE	8.14e-10	37.9864
L-HDL-P	Colorectal cancer	rs6681348	1	178526271	C	A	-0.0292368	0.00391831	8.5e-14	-0.027	0.0126	0.0326798	TRUE	9.65e-09	41.4916
L-HDL-P	Colorectal cancer	rs6694102	1	182119332	A	G	-0.0209814	0.00362513	7.1e-09	-0.003	0.0122	0.8061	TRUE	3.81e-07	25.2304
L-HDL-P	Colorectal cancer	rs673548	2	21237544	A	G	-0.0331305	0.00386849	1.1e-17	0.0062	0.0134	0.6448	TRUE	8.03e-14	55.0823
L-HDL-P	Colorectal cancer	rs688671	18	57867526	G	A	0.0502503	0.00445396	1.6e-29	-0.0025	0.0142	0.8625	TRUE	1.1e-23	95.1636
L-HDL-P	Colorectal cancer	rs6993128	8	73435156	T	C	-0.0233506	0.00410601	1.3e-08	0.0014	0.0142	0.9241	TRUE	4.35e-07	24.5737
L-HDL-P	Colorectal cancer	rs705379	7	94953895	A	G	0.0231633	0.00408657	1.4e-08	-0.0102	0.0135	0.450199	TRUE	2.09e-06	24.4047
L-HDL-P	Colorectal cancer	rs7137797	12	125327352	G	A	-0.0245572	0.00365377	1.8e-11	-0.0056	0.0123	0.6469	TRUE	5.83e-09	34.6399
L-HDL-P	Colorectal cancer	rs7241918	18	47160953	T	G	-0.0267307	0.00378131	1.6e-12	0.0104	0.0124	0.4037	TRUE	2.47e-09	37.6294
L-HDL-P	Colorectal cancer	rs72836561	17	41926126	T	C	0.0605962	0.00475173	3e-37	-0.0165	0.0179	0.3564	TRUE	3.12e-28	123.297
L-HDL-P	Colorectal cancer	rs72934503	6	98583488	G	A	-0.133901	0.0103588	3.2e-38	0.0179	0.0511	0.7264	TRUE	3.05e-30	125.963
L-HDL-P	Colorectal cancer	rs7308864	12	109871179	G	A	0.0242059	0.00370802	6.7e-11	-0.0157	0.0199	0.4302	TRUE	3.79e-08	33.4052
L-HDL-P	Colorectal cancer	rs737337	19	11347493	C	T	0.0258876	0.00361203	7.7e-13	0.0003	0.0122	0.9811	TRUE	1.43e-10	38.4906
L-HDL-P	Colorectal cancer	rs74174951	20	44057418	A	G	-0.0507001	0.00679064	8.3e-14	0.0005	0.0163	0.9761	TRUE	2.43e-11	41.9571
L-HDL-P	Colorectal cancer	rs75627662	19	45413576	T	C	0.0611013	0.0102326	2.4e-09	0.0501	0.0527	0.3416	TRUE	8.22e-07	28.3739
L-HDL-P	Colorectal cancer	rs75714888	16	56752882	A	C	-0.0305479	0.00447523	8.7e-12	0.0023	0.0167	0.8914	TRUE	1.39e-09	35.1485
L-HDL-P	Colorectal cancer	rs75911530	16	57049137	A	G	-0.0827285	0.0124474	3e-11	0.0176	0.0596	0.7683	TRUE	5.69e-09	33.3356
L-HDL-P	Colorectal cancer	rs76070947	20	44113286	G	C	-0.14494	0.0106115	1.8e-42	-0.0169	0.0549	0.758501	TRUE	1.03e-33	153.98
L-HDL-P	Colorectal cancer	rs77516617	15	59058720	A	G	-0.0540353	0.00862532	3.7e-10	-0.1009	0.0423	0.0171002	TRUE	5.2e-06	30.0774
L-HDL-P	Colorectal cancer	rs77960347	18	47109955	G	A	-0.0517565	0.00815112	2.2e-10	-0.0306	0.0417	0.4633	TRUE	8.09e-08	30.8476
L-HDL-P	Colorectal cancer	rs78058190	2	219699999	A	G	0.210456	0.0158055	1.9e-40	0.0498	0.0806	0.536801	TRUE	2.11e-31	133.279
L-HDL-P	Colorectal cancer	rs7810507	7	130437476	A	G	-0.0584919	0.00935648	4.1e-10	0.0248	0.0852	0.770999	TRUE	4.41e-08	37.4925
L-HDL-P	Colorectal cancer	rs8058512	16	57151796	T	C	-0.0315308	0.00401914	4.3e-15	0.0065	0.0128	0.612099	TRUE	1.01e-11	46.2583
L-HDL-P	Colorectal cancer	rs849336	7	28224053	G	A	-0.0248834	0.004039	7.2e-10	-0.0233	0.0133	0.0798896	TRUE	2.09e-06	28.4814
L-HDL-P	Colorectal cancer	rs921919	12	125265201	A	G	0.021786	0.0038029	1e-08	-0.0113	0.0183	0.5369	TRUE	1.17e-06	24.6768
L-HDL-P	Colorectal cancer	rs9265113	6	31287454	T	C	-0.0432841	0.00392683	3e-28	-0.008	0.013	0.538801	TRUE	7.64e-22	95.491
L-HDL-P	Colorectal cancer	rs964184	11	116648917	C	G	-0.0281895	0.00394039	8.4e-13	0.0065	0.0211	0.7597	TRUE	3.5e-10	44.1806
L-HDL-P	Colorectal cancer	rs9844972	3	150097635	C	G	0.0840656	0.00532722	4.2e-56	-0.0282	0.0153	0.0641594	TRUE	1.75e-40	187.553
L-HDL-P	Colorectal cancer	rs9955201	18	47126172	A	G	-0.0398019	0.00716823	2.8e-08	0.055	0.0359	0.1261	TRUE	1.73e-05	23.9806
L-HDL-P	Colorectal cancer	rs998584	6	43757896	A	C	0.0689612	0.0101207	9.5e-12	-0.0039	0.0176	0.8235	TRUE	1.87e-09	35.7333
M-HDL-P	Colorectal cancer	rs1047891	2	211540507	A	C	-0.0347735	0.00362195	7.9e-22	0.0187	0.0122	0.1243	TRUE	2.3e-15	69.5321
M-HDL-P	Colorectal cancer	rs1065853	19	45413233	T	G	-0.0255897	0.00409266	4e-10	0.0124	0.015	0.4091	TRUE	1.63e-07	32.5291
M-HDL-P	Colorectal cancer	rs1077835	15	58723426	G	A	0.139009	0.00700948	1.6e-87	-0.0756	0.0359	0.0350598	TRUE	1.46e-63	330.451
M-HDL-P	Colorectal cancer	rs112001035	17	66823805	A	G	0.1029	0.00459477	4.4e-111	0.0187	0.0131	0.1543	TRUE	4.8e-84	419.325
M-HDL-P	Colorectal cancer	rs112495680	6	34223098	G	A	-0.0538041	0.00817337	4.6e-11	0.0044	0.0373	0.9059	TRUE	4.99e-09	37.4323
M-HDL-P	Colorectal cancer	rs112771035	11	126225876	G	C	-0.0344311	0.00561271	8.5e-10	-0.0117	0.0263	0.6556	TRUE	1.15e-07	31.5547
M-HDL-P	Colorectal cancer	rs11789603	9	107647019	T	C	-0.0415921	0.0073728	1.7e-08	-0.0222	0.0204	0.2772	TRUE	4.8e-06	26.3943
M-HDL-P	Colorectal cancer	rs1260326	2	27730940	C	T	0.054604	0.00611746	4.4e-19	-0.0036	0.0225	0.8725	TRUE	2.22e-15	66.5903
M-HDL-P	Colorectal cancer	rs12976739	19	8461663	A	G	-0.0390425	0.00388395	9e-24	0.0235	0.0123	0.0572796	TRUE	3.33e-16	83.9771
M-HDL-P	Colorectal cancer	rs13107325	4	103188709	T	C	0.025747	0.00390219	4.2e-11	0.0084	0.0143	0.5561	TRUE	1.58e-08	36.5097
M-HDL-P	Colorectal cancer	rs139915535	8	19766233	G	A	-0.0682079	0.00724475	4.7e-21	0.0451	0.0361	0.2114	TRUE	3.19e-15	73.6783
M-HDL-P	Colorectal cancer	rs140584594	1	110232983	G	A	-0.13007	0.0143336	1.1e-19	-0.0397	0.0723	0.5825	TRUE	3.05e-15	68.8809
M-HDL-P	Colorectal cancer	rs144018203	11	116916060	C	G	0.0386719	0.00425426	9.9e-20	-0.0038	0.0217	0.8603	TRUE	7.11e-16	67.8674
M-HDL-P	Colorectal cancer	rs15285	8	19824667	T	C	-0.121051	0.0192351	3.1e-10	-0.0132	0.0951	0.8896	TRUE	2.43e-08	35.5567
M-HDL-P	Colorectal cancer	rs1761457	19	54814524	G	A	0.0864395	0.00420382	6e-94	0.0247	0.0145	0.0892791	TRUE	8.15e-70	352.635
M-HDL-P	Colorectal cancer	rs1800961	20	43042364	T	C	0.0256521	0.00405606	2.5e-10	-0.0108	0.0148	0.4667	TRUE	9.07e-08	33.3251
M-HDL-P	Colorectal cancer	rs193084249	1	26987646	G	A	-0.118685	0.0111002	1.1e-26	-0.0298	0.0425	0.483499	TRUE	1.85e-20	95.0318
M-HDL-P	Colorectal cancer	rs2043085	15	58680954	C	T	-0.104793	0.0128388	3.3e-16	-0.0232	0.0577	0.6877	TRUE	9.57e-13	57.6973
M-HDL-P	Colorectal cancer	rs2066714	9	107586753	C	T	-0.0970429	0.00389787	8.09e-137	-0.0075	0.0124	0.544999	TRUE	1.63e-107	516.659
M-HDL-P	Colorectal cancer	rs2176040	2	227092802	G	A	0.0323931	0.0056497	9.8e-09	-0.0085	0.0145	0.5593	TRUE	1.07e-06	27.1297
M-HDL-P	Colorectal cancer	rs2236252	20	17599556	T	C	-0.0290165	0.0039658	2.5e-13	0.001	0.0159	0.95	TRUE	6.61e-11	44.2904
M-HDL-P	Colorectal cancer	rs2245221	8	116624879	A	G	-0.0320709	0.00508836	2.9e-10	0.004	0.0138	0.7718	TRUE	3.39e-08	32.9463
M-HDL-P	Colorectal cancer	rs2298428	22	21982892	T	C	0.0344068	0.00385499	4.4e-19	0.0295	0.0131	0.02467	TRUE	2.56e-12	67.2092
M-HDL-P	Colorectal cancer	rs235314	21	46271452	T	C	-0.0420939	0.00492228	1.2e-17	-0.0165	0.0137	0.2278	TRUE	1.01e-12	60.8898
M-HDL-P	Colorectal cancer	rs2494748	14	105258892	T	C	-0.0209024	0.00380857	4.1e-08	-0.0195	0.0123	0.112	TRUE	2.49e-05	25.0377
M-HDL-P	Colorectal cancer	rs2642438	1	220970028	G	A	-0.0216526	0.00391474	3.2e-08	0.0109	0.0138	0.4287	TRUE	4.09e-06	25.5245
M-HDL-P	Colorectal cancer	rs267738	1	150940625	G	T	0.0350811	0.00416134	3.4e-17	-0.0116	0.0145	0.424	TRUE	6.01e-13	59.0733
M-HDL-P	Colorectal cancer	rs2740488	9	107661742	C	A	0.0373076	0.00458501	4.1e-16	-0.0197	0.0191	0.3011	TRUE	8.22e-12	54.9358
M-HDL-P	Colorectal cancer	rs2792735	10	113921825	A	G	-0.0428814	0.00431595	2.9e-23	0.0009	0.0137	0.949	TRUE	7.02e-19	82.5544
M-HDL-P	Colorectal cancer	rs28818616	3	15592561	C	T	-0.0392335	0.00423257	1.9e-20	0.0181	0.014	0.1949	TRUE	1.05e-14	71.4137
M-HDL-P	Colorectal cancer	rs2925979	16	81534790	C	T	-0.0221908	0.00400713	3.1e-08	0.0141	0.0132	0.2867	TRUE	7.14e-06	25.7823
M-HDL-P	Colorectal cancer	rs35135293	2	20363666	T	C	0.0296457	0.00413149	7.2e-13	-0.0057	0.013	0.662101	TRUE	4.48e-10	42.5794
M-HDL-P	Colorectal cancer	rs35184771	11	47475189	T	G	-0.027093	0.0038188	1.3e-12	-0.0317	0.0125	0.0114599	TRUE	1.66e-07	42.2042
M-HDL-P	Colorectal cancer	rs36057735	6	31319923	G	C	-0.0358306	0.0039675	1.7e-19	0.0085	0.0134	0.5242	TRUE	5.63e-15	67.5062
M-HDL-P	Colorectal cancer	rs3764261	16	56993324	A	C	-0.0354958	0.00476091	8.9e-14	-0.0019	0.0194	0.9208	TRUE	3.17e-11	46.248
M-HDL-P	Colorectal cancer	rs3768321	1	40035928	T	G	0.169504	0.00405094	1e-200	0.0092	0.014	0.51	TRUE	1.5e-301	1467.82
M-HDL-P	Colorectal cancer	rs3795269	1	2338126	A	C	-0.0392211	0.00478904	2.6e-16	0.0045	0.0163	0.782299	TRUE	5.31e-13	55.9331
M-HDL-P	Colorectal cancer	rs3859588	20	46476143	A	T	0.020857	0.00381729	4.7e-08	-0.0103	0.0132	0.4342	TRUE	5.34e-06	24.6588
M-HDL-P	Colorectal cancer	rs4239651	20	46340596	C	T	-0.0261536	0.00464549	1.8e-08	-0.008	0.0139	0.5659	TRUE	1.66e-06	26.7783
M-HDL-P	Colorectal cancer	rs4240624	8	9184231	A	G	0.0372435	0.00470424	2.4e-15	0.0104	0.0144	0.4718	TRUE	1.25e-11	52.196
M-HDL-P	Colorectal cancer	rs4759375	12	123796238	T	C	0.10045	0.00661814	4.9e-52	0.0419	0.0282	0.1377	TRUE	2.67e-38	191.978
M-HDL-P	Colorectal cancer	rs4846921	1	230304352	A	G	0.0395274	0.00700186	1.6e-08	0.066	0.0358	0.0651793	TRUE	2.22e-05	27.9402
M-HDL-P	Colorectal cancer	rs4969141	17	76391653	T	C	0.0508865	0.00389773	5.9e-39	-0.0172	0.0131	0.19	TRUE	1.05e-28	141.529
M-HDL-P	Colorectal cancer	rs4986970	16	67976320	T	A	0.0220831	0.00381273	7e-09	-0.0097	0.0122	0.4276	TRUE	1.31e-06	28.0547
M-HDL-P	Colorectal cancer	rs56960668	8	144300760	A	G	-0.0678482	0.0105133	1.1e-10	-0.0203	0.0496	0.6827	TRUE	2.12e-08	34.7291
M-HDL-P	Colorectal cancer	rs583104	1	109821307	T	G	0.0280743	0.00424696	3.8e-11	0.0169	0.0128	0.1876	TRUE	9.35e-08	36.4007
M-HDL-P	Colorectal cancer	rs59347135	8	19750044	G	C	-0.0450514	0.00453226	2.8e-23	-0.0171	0.0177	0.3313	TRUE	2.26e-17	81.9317
M-HDL-P	Colorectal cancer	rs60847460	10	113983758	T	C	-0.0676344	0.00934623	4.6e-13	-0.0034	0.026	0.8945	TRUE	1.3e-10	46.0332
M-HDL-P	Colorectal cancer	rs61805076	1	182154990	C	T	-0.0375653	0.00544365	5.2e-12	-0.0021	0.0153	0.8915	TRUE	9.15e-10	39.8937
M-HDL-P	Colorectal cancer	rs61941676	12	125324798	A	C	-0.0255616	0.0040233	2.1e-10	0.0111	0.0134	0.4091	TRUE	1e-07	33.4646
M-HDL-P	Colorectal cancer	rs625145	11	116727936	T	A	-0.0548752	0.00584434	6e-21	0.0404	0.027	0.1348	TRUE	9.13e-15	77.0064
M-HDL-P	Colorectal cancer	rs638714	1	62906489	T	G	0.0713934	0.00485784	6.8e-49	0.0008	0.0155	0.9608	TRUE	1.82e-39	179.458
M-HDL-P	Colorectal cancer	rs6606717	12	109873227	C	A	-0.0464125	0.00400717	5.1e-31	0.0016	0.0138	0.9089	TRUE	5.29e-25	112.29
M-HDL-P	Colorectal cancer	rs676210	2	21231524	A	G	0.0296722	0.0037966	5.5e-15	-0.0011	0.0122	0.9286	TRUE	3.3e-12	50.574
M-HDL-P	Colorectal cancer	rs686030	9	15304782	A	C	0.0617362	0.00468576	1.2e-39	-0.0027	0.0142	0.8496	TRUE	9.91e-32	143.54
M-HDL-P	Colorectal cancer	rs6961342	7	130433944	A	C	0.0388779	0.0054729	1.2e-12	0.0337	0.023	0.1421	TRUE	1.09e-08	42.0138
M-HDL-P	Colorectal cancer	rs7241918	18	47160953	T	G	-0.0237951	0.00422703	1.8e-08	0.0057	0.0129	0.6561	TRUE	1.24e-06	26.3071
M-HDL-P	Colorectal cancer	rs72836561	17	41926126	T	C	0.0963927	0.00498908	3.6e-83	-0.0165	0.0179	0.3564	TRUE	4.62e-64	312.508
M-HDL-P	Colorectal cancer	rs737338	19	11347657	T	C	-0.1308	0.0108832	2.8e-33	0.0179	0.0511	0.7264	TRUE	2.56e-26	120.19
M-HDL-P	Colorectal cancer	rs75911530	16	57049137	A	G	-0.12112	0.0103131	7.5e-32	0.0022	0.0178	0.9004	TRUE	1.2e-25	114.741
M-HDL-P	Colorectal cancer	rs76213248	19	11269893	T	C	-0.140117	0.0111843	5.2e-36	-0.0169	0.0549	0.758501	TRUE	1.41e-28	143.89
M-HDL-P	Colorectal cancer	rs77960347	18	47109955	G	A	0.0309743	0.00388547	1.6e-15	-0.0204	0.0145	0.1581	TRUE	7.02e-11	53.4296
M-HDL-P	Colorectal cancer	rs7956099	12	103556109	C	T	0.320242	0.016595	5.6e-83	0.0498	0.0806	0.536801	TRUE	6.64e-65	309.07
M-HDL-P	Colorectal cancer	rs8058512	16	57151796	T	C	-0.0226043	0.0038241	3.4e-09	-0.0086	0.0137	0.5299	TRUE	5.19e-07	29.3342
M-HDL-P	Colorectal cancer	rs838876	12	125259888	G	A	-0.0240036	0.00425702	1.7e-08	-0.0233	0.0133	0.0798896	TRUE	1.9e-05	26.5025
M-HDL-P	Colorectal cancer	rs9471972	6	42915021	A	G	-0.0381644	0.00413529	2.7e-20	0.0058	0.0161	0.7185	TRUE	5.03e-16	72.818
M-HDL-P	Colorectal cancer	rs9491697	6	127456122	G	A	0.0268591	0.0038095	1.8e-12	0.0155	0.0135	0.2498	TRUE	6.26e-09	41.3074
M-HDL-P	Colorectal cancer	rs967645	17	26713970	T	C	-0.0220248	0.00382732	8.7e-09	0.0108	0.0122	0.3746	TRUE	1.89e-06	27.7711
M-HDL-P	Colorectal cancer	rs9953437	18	47120600	A	G	-0.0293693	0.00379963	1.1e-14	-0.0161	0.0132	0.2222	TRUE	1.7e-10	49.5987
S-HDL-P	Colorectal cancer	rs11076176	16	57007446	G	T	0.0919996	0.00946042	2.4e-22	0.0272	0.0154	0.0784404	TRUE	2.17e-15	80.2061
S-HDL-P	Colorectal cancer	rs11621792	14	24871926	T	C	-0.0477012	0.00563897	2.7e-17	0.0032	0.0157	0.8363	TRUE	6.86e-14	73.1591
S-HDL-P	Colorectal cancer	rs11657987	17	76387363	T	G	0.0290232	0.00417235	3.5e-12	0.006	0.0163	0.715	TRUE	1.27e-09	48.0751
S-HDL-P	Colorectal cancer	rs12318598	12	25407726	G	A	0.0231608	0.00418417	3.1e-08	-0.0115	0.0126	0.3647	TRUE	5.21e-06	30.8716
S-HDL-P	Colorectal cancer	rs12423535	12	22533320	A	C	-0.0447999	0.0074736	2e-09	-0.0328	0.0257	0.202	TRUE	1.54e-06	35.5563
S-HDL-P	Colorectal cancer	rs12591786	15	60902512	T	C	0.0242663	0.00433966	2.2e-08	0.0007	0.0187	0.9685	TRUE	5.89e-07	32.9729
S-HDL-P	Colorectal cancer	rs1260326	2	27730940	C	T	-0.0340541	0.00575003	3.2e-09	-0.0144	0.0193	0.4554	TRUE	6.46e-07	35.6212
S-HDL-P	Colorectal cancer	rs13108218	4	3443931	G	A	-0.0924126	0.00422357	4e-106	0.0235	0.0123	0.0572796	TRUE	1.95e-78	472.073
S-HDL-P	Colorectal cancer	rs13321783	3	119615375	C	T	-0.0399268	0.00427733	1e-20	0.0076	0.0125	0.5399	TRUE	5.7e-16	86.9106
S-HDL-P	Colorectal cancer	rs150057262	19	19320825	G	C	0.0236239	0.00422984	2.3e-08	-0.0045	0.0123	0.7149	TRUE	1.28e-06	30.7175
S-HDL-P	Colorectal cancer	rs1569721	20	44768710	C	T	-0.12206	0.0201539	1.4e-09	-0.1225	0.0721	0.0895303	TRUE	2.95e-06	41.617
S-HDL-P	Colorectal cancer	rs17699030	19	11330942	G	A	0.063771	0.011281	1.6e-08	0.0043	0.0504	0.9325	TRUE	4.94e-07	34.3071
S-HDL-P	Colorectal cancer	rs2043085	15	58680954	C	T	-0.0832429	0.0114357	3.4e-13	-0.0226	0.0247	0.3603	TRUE	9.48e-10	51.9755
S-HDL-P	Colorectal cancer	rs2070895	15	58723939	A	G	0.0556565	0.00424006	2.3e-39	-0.0075	0.0124	0.544999	TRUE	1.42e-30	169.435
S-HDL-P	Colorectal cancer	rs2233713	10	81107135	C	A	-0.0851679	0.00499938	4.5e-65	0.0193	0.0131	0.1408	TRUE	2.47e-48	285.954
S-HDL-P	Colorectal cancer	rs267738	1	150940625	G	T	-0.0232559	0.00416323	2.3e-08	0.0173	0.0125	0.1662	TRUE	1.12e-05	30.6943
S-HDL-P	Colorectal cancer	rs2740488	9	107661742	C	A	0.0411276	0.0049882	1.7e-16	-0.0197	0.0191	0.3011	TRUE	4.16e-12	66.7686
S-HDL-P	Colorectal cancer	rs28712821	4	39413780	A	G	-0.0260002	0.00469195	3e-08	0.0009	0.0137	0.949	TRUE	7.92e-07	30.336
S-HDL-P	Colorectal cancer	rs2952290	17	66463383	A	G	0.0236365	0.00425547	2.8e-08	0.0139	0.0125	0.2657	TRUE	7.3e-06	30.7348
S-HDL-P	Colorectal cancer	rs3092498	20	44055710	C	T	-0.0273706	0.00498714	4.1e-08	-0.0151	0.0133	0.2546	TRUE	1.01e-05	29.7167
S-HDL-P	Colorectal cancer	rs34060476	7	73037956	G	A	-0.024507	0.00416378	4e-09	0.0138	0.0129	0.2834	TRUE	1.58e-06	34.5267
S-HDL-P	Colorectal cancer	rs3747207	22	44324855	A	G	-0.0655032	0.00605592	2.9e-27	0.0424	0.019	0.0257199	TRUE	3.23e-18	115.306
S-HDL-P	Colorectal cancer	rs3768321	1	40035928	T	G	-0.0297501	0.00503299	3.4e-09	0.0096	0.0132	0.469	TRUE	6.52e-07	34.3905
S-HDL-P	Colorectal cancer	rs377181093	6	31422893	G	A	-0.0287975	0.00521018	3.3e-08	0.0045	0.0163	0.782299	TRUE	1.36e-06	30.1468
S-HDL-P	Colorectal cancer	rs4656292	1	161194641	G	A	0.0488122	0.00761534	1.5e-10	0.0485	0.036	0.1775	TRUE	2.65e-07	45.6683
S-HDL-P	Colorectal cancer	rs4841132	8	9183596	G	A	0.0490532	0.00426648	1.4e-30	0.017	0.0164	0.2989	TRUE	7.34e-23	130.684
S-HDL-P	Colorectal cancer	rs4939883	18	47167214	C	T	0.107182	0.007217	6.8e-50	0.0444	0.0283	0.1163	TRUE	1.84e-36	218.793
S-HDL-P	Colorectal cancer	rs525028	11	116705516	A	G	0.0596554	0.00536411	9.9e-29	-0.0099	0.0153	0.5153	TRUE	3.71e-22	121.474
S-HDL-P	Colorectal cancer	rs55714927	17	7080316	T	C	-0.0764715	0.00456857	6.9e-63	-0.0148	0.014	0.2889	TRUE	8.12e-48	278.62
S-HDL-P	Colorectal cancer	rs56776911	11	10321348	G	A	-0.0519809	0.00525502	4.5e-23	0.0354	0.0152	0.02006	TRUE	4.82e-15	96.1727
S-HDL-P	Colorectal cancer	rs5754102	22	21916272	A	C	0.0278026	0.00416632	2.5e-11	0.0023	0.0125	0.8519	TRUE	3.66e-09	44.0025
S-HDL-P	Colorectal cancer	rs58542926	19	19379549	T	C	-0.0343908	0.00540261	1.9e-10	0.0071	0.0255	0.779399	TRUE	2.38e-08	40.759
S-HDL-P	Colorectal cancer	rs58952297	20	44560820	T	C	-0.0843503	0.0078813	9.9e-27	0.0138	0.0229	0.547	TRUE	1.12e-20	112.881
S-HDL-P	Colorectal cancer	rs635634	9	136155000	T	C	0.187678	0.00530963	1e-200	-0.0355	0.0226	0.1168	TRUE	5.25e-210	1242.55
S-HDL-P	Colorectal cancer	rs72736909	1	220999969	T	C	0.0553368	0.00535661	5.1e-25	-0.0258	0.0144	0.0737497	TRUE	2.61e-17	105.713
S-HDL-P	Colorectal cancer	rs72997616	11	75474195	A	C	0.0470123	0.00836251	1.9e-08	0.0445	0.0354	0.2092	TRUE	7.43e-06	31.4656
S-HDL-P	Colorectal cancer	rs76070947	20	44113286	G	C	-0.0637487	0.00711315	3.2e-19	0.0301	0.0157	0.0557494	TRUE	6.91e-13	79.7921
S-HDL-P	Colorectal cancer	rs76895963	12	4384844	G	T	0.0613686	0.0098539	4.7e-10	-0.1009	0.0423	0.0171002	TRUE	6.08e-06	38.7982
S-HDL-P	Colorectal cancer	rs77437185	9	107594698	A	G	-0.0938135	0.0160804	5.4e-09	0.1312	0.0653	0.04458	TRUE	1.44e-05	40.7974
S-HDL-P	Colorectal cancer	rs77960347	18	47109955	G	A	0.0657226	0.0107659	1e-09	0.0137	0.028	0.624499	TRUE	1.49e-07	36.8154
IDL	Colorectal cancer	rs10260606	7	44584551	C	G	0.191504	0.0180532	2.7e-26	0.0498	0.0806	0.536801	TRUE	2.66e-20	110.333
IDL	Colorectal cancer	rs10410835	19	45358353	C	T	0.0328557	0.00527737	4.8e-10	0.0192	0.0224	0.3907	TRUE	2e-07	37.1042
IDL	Colorectal cancer	rs1057558	7	1062366	C	T	0.0532588	0.00413208	5.2e-38	0.0262	0.0197	0.1836	TRUE	5.98e-28	163.095
IDL	Colorectal cancer	rs1081105	19	45412955	C	A	-0.0305632	0.00493397	5.8e-10	-0.0317	0.0147	0.03093	TRUE	4.32e-06	36.9425
IDL	Colorectal cancer	rs10822145	10	64934548	T	C	0.154478	0.0124652	2.9e-35	0.0334	0.0556	0.5482	TRUE	2.26e-27	147.705
IDL	Colorectal cancer	rs111278137	19	45215081	A	G	0.0303068	0.00409173	1.3e-13	0.001	0.0121	0.9351	TRUE	4.07e-11	52.7616
IDL	Colorectal cancer	rs11206517	1	55526428	G	T	-0.118013	0.0145068	4.1e-16	0.0732	0.0664	0.2703	TRUE	1.03e-11	67.8252
IDL	Colorectal cancer	rs112819436	11	126223122	G	A	0.0955242	0.0114378	6.7e-17	-0.02	0.0307	0.5154	TRUE	6.22e-13	67.0815
IDL	Colorectal cancer	rs112875651	8	126506694	A	G	0.0708374	0.00883746	1.1e-15	-0.0663	0.0419	0.1131	TRUE	9.07e-11	62.0946
IDL	Colorectal cancer	rs115478735	9	136149711	T	A	-0.0516843	0.00424358	4e-34	-0.0278	0.0142	0.0496901	TRUE	9.62e-24	146.771
IDL	Colorectal cancer	rs11591147	1	55505647	T	G	0.0661692	0.00528606	6e-36	-0.0178	0.0197	0.3649	TRUE	2.89e-27	151.058
IDL	Colorectal cancer	rs1169294	12	121426594	A	G	-0.346654	0.0155694	8e-110	0.0547	0.063	0.3855	TRUE	3.65e-85	476.362
IDL	Colorectal cancer	rs12151108	19	11197261	A	G	0.0301884	0.00443211	9.7e-12	0.0279	0.0126	0.0267301	TRUE	3.02e-07	44.8912
IDL	Colorectal cancer	rs12208357	6	160543148	T	C	-0.160297	0.00627344	5.2e-144	-0.0168	0.028	0.5499	TRUE	3.19e-113	626.457
IDL	Colorectal cancer	rs12740374	1	109817590	T	G	0.0624928	0.00803827	7.6e-15	0.0215	0.0357	0.547599	TRUE	2.08e-11	58.5453
IDL	Colorectal cancer	rs12916	5	74656539	C	T	-0.0985665	0.00491609	2e-89	0.0146	0.0178	0.4114	TRUE	2.65e-69	386.335
IDL	Colorectal cancer	rs149615216	18	47106028	T	C	0.058411	0.00417174	1.5e-44	0.0109	0.0122	0.3733	TRUE	5.78e-34	188.828
IDL	Colorectal cancer	rs1499279	5	52106278	G	T	0.122391	0.0198299	6.7e-10	0.071	0.0892	0.426	TRUE	2.24e-07	36.8279
IDL	Colorectal cancer	rs183130	16	56991363	T	C	-0.062436	0.0102694	1.2e-09	0.0054	0.0456	0.9065	TRUE	6.8e-08	35.8018
IDL	Colorectal cancer	rs2495477	1	55518467	G	A	-0.0757042	0.00436698	2.5e-67	0.0087	0.014	0.533	TRUE	1.52e-52	289.65
IDL	Colorectal cancer	rs2569550	19	11228745	C	T	-0.0321617	0.00426715	4.8e-14	0.0145	0.0131	0.27	TRUE	3.76e-10	56.861
IDL	Colorectal cancer	rs261290	15	58678720	C	T	0.0349241	0.00416246	4.9e-17	0.0244	0.0125	0.0510105	TRUE	2.86e-11	67.776
IDL	Colorectal cancer	rs2618566	20	17844684	T	G	-0.0691271	0.00430685	5.7e-58	0.0061	0.0125	0.6271	TRUE	1.53e-45	249.194
IDL	Colorectal cancer	rs2642438	1	220970028	G	A	-0.0248274	0.00431511	8.7e-09	-0.0025	0.0133	0.8498	TRUE	3.91e-07	31.8312
IDL	Colorectal cancer	rs2792735	10	113921825	A	G	0.0288954	0.00447546	1.1e-10	-0.0116	0.0145	0.424	TRUE	5.59e-08	40.071
IDL	Colorectal cancer	rs28807203	19	45173951	C	A	-0.0286565	0.00455179	3.1e-10	0.0181	0.014	0.1949	TRUE	4e-07	38.088
IDL	Colorectal cancer	rs4299376	2	44072576	T	G	-0.133235	0.00946525	5.3e-45	-0.0281	0.0258	0.2768	TRUE	7.37e-34	191.47
IDL	Colorectal cancer	rs4794048	17	45763073	C	A	-0.0485611	0.00437698	1.3e-28	-0.016	0.0194	0.4117	TRUE	1.01e-21	118.947
IDL	Colorectal cancer	rs562338	2	21288321	G	A	0.0322759	0.00410056	3.5e-15	0.0176	0.0125	0.1598	TRUE	1.28e-10	59.8841
IDL	Colorectal cancer	rs7534572	1	62999675	G	C	0.0996082	0.00530565	1.2e-78	0.0026	0.0232	0.9114	TRUE	4.16e-63	338.614
IDL	Colorectal cancer	rs7707394	5	74472939	A	G	0.0336733	0.00427062	3.1e-15	0.0507	0.0203	0.0124601	TRUE	2.54e-09	59.5994
IDL	Colorectal cancer	rs77303550	16	72079657	T	C	0.0402099	0.00425754	3.6e-21	0.0177	0.0125	0.1545	TRUE	4.66e-15	85.4945
IDL	Colorectal cancer	rs77542162	17	67081278	G	A	-0.0307302	0.00518822	3.2e-09	-0.0155	0.0153	0.3108	TRUE	1.18e-06	33.8231
IDL	Colorectal cancer	rs8103315	19	45254168	A	C	0.170928	0.0137427	1.6e-35	-0.0319	0.0627	0.610401	TRUE	9.31e-28	149.155
LDL	Colorectal cancer	rs10096633	8	19830921	T	C	0.0559929	0.00612364	6e-20	0.0414	0.0262	0.114	TRUE	6.71e-14	84.7417
LDL	Colorectal cancer	rs10260606	7	44584551	C	G	-0.0421142	0.00625272	1.6e-11	0.0138	0.0185	0.4566	TRUE	1.16e-08	44.3303
LDL	Colorectal cancer	rs10410835	19	45358353	C	T	0.0317189	0.00532755	2.6e-09	0.0192	0.0224	0.3907	TRUE	7.2e-07	34.5802
LDL	Colorectal cancer	rs10504255	8	59398461	A	G	0.0516974	0.00417334	3.1e-35	0.0262	0.0197	0.1836	TRUE	7.74e-26	153.659
LDL	Colorectal cancer	rs1065853	19	45413233	T	G	-0.0263609	0.00437979	1.8e-09	-0.0059	0.0145	0.6856	TRUE	1.85e-07	35.7483
LDL	Colorectal cancer	rs1081105	19	45412955	C	A	-0.455953	0.00759267	1e-200	-0.0756	0.0359	0.0350598	TRUE	0	3657.67
LDL	Colorectal cancer	rs10842724	12	9172646	C	T	0.17054	0.0125897	8.4e-42	0.0334	0.0556	0.5482	TRUE	1.67e-32	180.068
LDL	Colorectal cancer	rs111278137	19	45215081	A	G	0.0252544	0.00420596	1.9e-09	-0.0088	0.0198	0.6582	TRUE	2.17e-07	35.5956
LDL	Colorectal cancer	rs11206517	1	55526428	G	T	-0.115627	0.0146517	3e-15	0.0732	0.0664	0.2703	TRUE	4.59e-11	65.1088
LDL	Colorectal cancer	rs112875651	8	126506694	A	G	0.0959294	0.0115438	9.6e-17	-0.02	0.0307	0.5154	TRUE	8.16e-13	67.6521
LDL	Colorectal cancer	rs115478735	9	136149711	T	A	-0.0639493	0.0042839	2.2e-50	-0.0278	0.0142	0.0496901	TRUE	6.85e-36	224.847
LDL	Colorectal cancer	rs11591147	1	55505647	T	G	0.0541339	0.00533616	3.5e-24	-0.0178	0.0197	0.3649	TRUE	3.61e-18	101.061
LDL	Colorectal cancer	rs12151108	19	11197261	A	G	-0.32044	0.0157137	2e-92	0.0547	0.063	0.3855	TRUE	1.66e-71	406.796
LDL	Colorectal cancer	rs12740374	1	109817590	T	G	-0.157439	0.00633608	2.7e-136	-0.0168	0.028	0.5499	TRUE	4.04e-107	604.201
LDL	Colorectal cancer	rs12916	5	74656539	C	T	-0.121609	0.00496166	1.2e-132	0.0146	0.0178	0.4114	TRUE	2.51e-103	589.113
LDL	Colorectal cancer	rs1499279	5	52106278	G	T	0.0588679	0.00421102	2.1e-44	0.0109	0.0122	0.3733	TRUE	7.36e-34	191.798
LDL	Colorectal cancer	rs173539	16	56988044	T	C	-0.0604562	0.0103661	5.5e-09	0.0054	0.0456	0.9065	TRUE	2.29e-07	33.5666
LDL	Colorectal cancer	rs261290	15	58678720	C	T	-0.0439813	0.00437567	9.1e-24	0.0062	0.0131	0.6374	TRUE	1.4e-18	98.7159
LDL	Colorectal cancer	rs2618566	20	17844684	T	G	-0.0410217	0.00434859	4e-21	0.0061	0.0125	0.6271	TRUE	1.76e-16	87.6313
LDL	Colorectal cancer	rs2737263	8	116667539	T	G	-0.0246343	0.00435595	1.6e-08	-0.0025	0.0133	0.8498	TRUE	6.19e-07	31.3378
LDL	Colorectal cancer	rs2738447	19	11227480	C	A	-0.0260578	0.00459218	1.4e-08	0.0258	0.0136	0.0571795	TRUE	2.19e-05	31.5093
LDL	Colorectal cancer	rs28807203	19	45173951	C	A	0.0363842	0.00419844	4.5e-18	0.0238	0.0125	0.0560906	TRUE	4.46e-12	73.5736
LDL	Colorectal cancer	rs34042070	16	72101525	G	C	-0.12091	0.00955976	1.1e-36	-0.0281	0.0258	0.2768	TRUE	1.99e-27	157.638
LDL	Colorectal cancer	rs3777411	6	160476945	T	C	0.0472776	0.00531185	5.6e-19	0.0109	0.0137	0.4266	TRUE	2.47e-14	78.258
LDL	Colorectal cancer	rs4299376	2	44072576	T	G	-0.0469874	0.00576537	3.6e-16	0.0217	0.0143	0.1283	TRUE	3.34e-11	65.0872
LDL	Colorectal cancer	rs4307732	11	126244955	A	G	-0.0477936	0.00441674	2.7e-27	-0.016	0.0194	0.4117	TRUE	1.05e-20	115.213
LDL	Colorectal cancer	rs4665972	2	27598097	C	T	0.0497912	0.00672133	1.3e-13	-0.0143	0.0147	0.3292	TRUE	5.38e-10	54.068
LDL	Colorectal cancer	rs4846922	1	230307182	C	T	-0.0386774	0.00424159	7.6e-20	0.022	0.0127	0.0828209	TRUE	1.33e-13	82.3676
LDL	Colorectal cancer	rs4935356	6	32412388	A	T	-0.0253048	0.00436013	6.5e-09	-0.0124	0.0127	0.3272	TRUE	1.86e-06	33.3274
LDL	Colorectal cancer	rs553741	1	55520408	C	G	0.031949	0.00508303	3.3e-10	0.0145	0.0232	0.5315	TRUE	8.51e-08	43.3721
LDL	Colorectal cancer	rs56325564	17	45766771	A	G	0.0331905	0.00432032	1.6e-14	-0.0172	0.0136	0.2045	TRUE	2.55e-10	58.0653
LDL	Colorectal cancer	rs58542926	19	19379549	T	C	0.0333444	0.00415635	1e-15	0.031	0.0127	0.01502	TRUE	1.01e-09	63.9346
LDL	Colorectal cancer	rs633695	15	58725839	G	A	-0.112887	0.00784751	6.4e-47	0.0138	0.0229	0.547	TRUE	1.6e-36	202.335
LDL	Colorectal cancer	rs6601299	8	9184691	C	T	0.0324958	0.00455284	9.5e-13	0.0079	0.0132	0.5506	TRUE	8.72e-10	50.3036
LDL	Colorectal cancer	rs6602909	13	114551993	C	T	0.0419874	0.00686144	9.4e-10	0.0502	0.0271	0.0637793	TRUE	3.12e-06	36.7632
LDL	Colorectal cancer	rs693	2	21232195	A	G	0.027814	0.00439502	2.5e-10	0.0274	0.0132	0.0376999	TRUE	2.02e-06	39.3174
LDL	Colorectal cancer	rs72631343	17	67191270	G	C	0.0910118	0.00412563	7.6e-108	0.0058	0.0164	0.724001	TRUE	1.51e-85	477.756
LDL	Colorectal cancer	rs72694391	14	24874026	C	T	-0.0430127	0.00615556	2.8e-12	0.0049	0.0143	0.7345	TRUE	9.94e-10	47.8709
LDL	Colorectal cancer	rs72848251	6	32601288	A	G	0.0255783	0.00413986	6.5e-10	0.0139	0.016	0.3854	TRUE	2.58e-07	37.6096
LDL	Colorectal cancer	rs7610507	3	136538191	G	C	0.0522239	0.00534685	1.6e-22	-0.017	0.0152	0.2651	TRUE	1.5e-16	98.4966
LDL	Colorectal cancer	rs7704651	5	122832289	A	G	0.0277222	0.00504349	3.9e-08	0.0122	0.0218	0.576301	TRUE	2.9e-06	29.7066
LDL	Colorectal cancer	rs7707394	5	74472939	A	G	0.0250725	0.00438807	1.1e-08	0.016	0.0151	0.2902	TRUE	3.3e-06	32.0549
LDL	Colorectal cancer	rs77542162	17	67081278	G	A	0.0379955	0.00429763	9.5e-19	0.0177	0.0125	0.1545	TRUE	2.98e-13	76.3312
LDL	Colorectal cancer	rs79220007	6	26098474	C	T	0.137455	0.0138736	3.9e-23	-0.0319	0.0627	0.610401	TRUE	5.01e-18	96.4123
LDL	Colorectal cancer	rs8103315	19	45254168	A	C	-0.0521807	0.00777799	2e-11	0.0159	0.0346	0.645601	TRUE	6.3e-09	44.0693
LDL	Colorectal cancer	rs964184	11	116648917	C	G	0.049882	0.00618479	7.3e-16	0.0414	0.0262	0.114	TRUE	6.7e-11	67.2439
L-LDL-P	Colorectal cancer	rs10260606	7	44584551	C	G	-0.0753422	0.00608025	2.9e-35	-0.0282	0.0153	0.0641594	TRUE	8.14e-25	150.6
L-LDL-P	Colorectal cancer	rs10410835	19	45358353	C	T	0.0297901	0.00531391	2.1e-08	0.0192	0.0224	0.3907	TRUE	3.41e-06	30.5014
L-LDL-P	Colorectal cancer	rs10504255	8	59398461	A	G	0.0550051	0.00416134	6.9e-40	0.0262	0.0197	0.1836	TRUE	2.21e-29	173.982
L-LDL-P	Colorectal cancer	rs1065853	19	45413233	T	G	-0.0244054	0.00436864	2.3e-08	-0.0059	0.0145	0.6856	TRUE	1.39e-06	30.6399
L-LDL-P	Colorectal cancer	rs1081105	19	45412955	C	A	-0.473253	0.00757084	1e-200	-0.0756	0.0359	0.0350598	TRUE	0	3950.21
L-LDL-P	Colorectal cancer	rs10842724	12	9172646	C	T	0.177892	0.0125535	1.4e-45	0.0334	0.0556	0.5482	TRUE	1.78e-35	195.955
L-LDL-P	Colorectal cancer	rs11065961	12	112023067	A	G	0.0240873	0.00419505	9.4e-09	-0.0088	0.0198	0.6582	TRUE	7.46e-07	32.3807
L-LDL-P	Colorectal cancer	rs11127048	2	27752463	A	G	-0.0301833	0.00478423	2.8e-10	-0.0383	0.021	0.0680895	TRUE	1.26e-06	38.7368
L-LDL-P	Colorectal cancer	rs111278137	19	45215081	A	G	-0.0337353	0.00429028	3.7e-15	0.024	0.0127	0.0594497	TRUE	5.34e-10	62.107
L-LDL-P	Colorectal cancer	rs112875651	8	126506694	A	G	-0.116371	0.0146095	1.6e-15	0.0732	0.0664	0.2703	TRUE	2.94e-11	65.9498
L-LDL-P	Colorectal cancer	rs115478735	9	136149711	T	A	-0.0573743	0.00427299	4.2e-41	-0.0278	0.0142	0.0496901	TRUE	6.18e-29	180.92
L-LDL-P	Colorectal cancer	rs115740542	6	26123502	C	T	0.0515604	0.00532237	3.4e-22	-0.0178	0.0197	0.3649	TRUE	1.22e-16	91.6728
L-LDL-P	Colorectal cancer	rs11591147	1	55505647	T	G	-0.0518371	0.00791508	5.8e-11	0.0144	0.0354	0.6846	TRUE	1.28e-08	42.1844
L-LDL-P	Colorectal cancer	rs12151108	19	11197261	A	G	-0.330722	0.0156712	7.3e-99	0.0547	0.063	0.3855	TRUE	1.49e-76	433.421
L-LDL-P	Colorectal cancer	rs12740374	1	109817590	T	G	-0.161399	0.00631786	6e-144	-0.0168	0.028	0.5499	TRUE	3.54e-113	635.148
L-LDL-P	Colorectal cancer	rs140798831	2	21149771	C	T	-0.125952	0.00494824	6.4e-143	0.0146	0.0178	0.4114	TRUE	2.08e-111	632.177
L-LDL-P	Colorectal cancer	rs1499279	5	52106278	G	T	-0.0412688	0.0043433	2.1e-21	0.0078	0.0156	0.617701	TRUE	1.1e-16	88.4258
L-LDL-P	Colorectal cancer	rs1500188	5	122827953	G	A	-0.0625401	0.0103397	1.5e-09	0.0054	0.0456	0.9065	TRUE	7.95e-08	35.9213
L-LDL-P	Colorectal cancer	rs173539	16	56988044	T	C	-0.0238319	0.00414348	8.8e-09	-0.0027	0.0127	0.8343	TRUE	4.18e-07	32.3679
L-LDL-P	Colorectal cancer	rs2569550	19	11228745	C	T	-0.0339774	0.00436444	7e-15	0.0062	0.0131	0.6374	TRUE	1.31e-11	58.8954
L-LDL-P	Colorectal cancer	rs261290	15	58678720	C	T	0.0390282	0.00419193	1.3e-20	0.0244	0.0125	0.0510105	TRUE	7.56e-14	84.6537
L-LDL-P	Colorectal cancer	rs2618566	20	17844684	T	G	-0.0474096	0.00433703	8.2e-28	0.0061	0.0125	0.6271	TRUE	9.77e-22	117.078
L-LDL-P	Colorectal cancer	rs2737263	8	116667539	T	G	-0.0277973	0.00434467	1.6e-10	-0.0025	0.0133	0.8498	TRUE	1.6e-08	39.9049
L-LDL-P	Colorectal cancer	rs28807203	19	45173951	C	A	-0.025441	0.00458049	2.8e-08	0.0258	0.0136	0.0571795	TRUE	3.53e-05	30.0349
L-LDL-P	Colorectal cancer	rs34042070	16	72101525	G	C	-0.122091	0.00953227	1.5e-37	-0.0281	0.0258	0.2768	TRUE	4.09e-28	160.737
L-LDL-P	Colorectal cancer	rs34791230	1	25818398	A	G	0.0459043	0.00529821	4.6e-18	0.0109	0.0137	0.4266	TRUE	1.25e-13	73.7747
L-LDL-P	Colorectal cancer	rs3777411	6	160476945	T	C	-0.0254871	0.00413772	7.3e-10	0.008	0.0133	0.5478	TRUE	1.49e-07	36.9207
L-LDL-P	Colorectal cancer	rs3846662	5	74651084	G	A	-0.0454901	0.00575047	2.6e-15	0.0217	0.0143	0.1283	TRUE	1.39e-10	61.003
L-LDL-P	Colorectal cancer	rs4299376	2	44072576	T	G	0.0591804	0.00416491	8e-46	0.0098	0.0122	0.424	TRUE	3.55e-35	197.218
L-LDL-P	Colorectal cancer	rs4307732	11	126244955	A	G	-0.0477813	0.00440492	2.1e-27	-0.016	0.0194	0.4117	TRUE	8.39e-21	115.154
L-LDL-P	Colorectal cancer	rs472495	1	55521313	T	G	0.049326	0.00670365	1.9e-13	-0.0143	0.0147	0.3292	TRUE	7.14e-10	53.0619
L-LDL-P	Colorectal cancer	rs4846922	1	230307182	C	T	0.0372164	0.00430488	5.4e-18	-0.0153	0.0135	0.2569	TRUE	4.33e-13	72.6534
L-LDL-P	Colorectal cancer	rs4935356	6	32412388	A	T	-0.0251884	0.00434834	6.9e-09	-0.0124	0.0127	0.3272	TRUE	1.95e-06	33.0214
L-LDL-P	Colorectal cancer	rs562338	2	21288321	G	A	0.0311313	0.0050699	8.2e-10	0.0145	0.0232	0.5315	TRUE	1.73e-07	41.1796
L-LDL-P	Colorectal cancer	rs56325564	17	45766771	A	G	0.119156	0.00533952	2.6e-110	0.0026	0.0232	0.9114	TRUE	1.94e-88	485.174
L-LDL-P	Colorectal cancer	rs58542926	19	19379549	T	C	0.0320119	0.00414558	1.1e-14	0.031	0.0127	0.01502	TRUE	5.29e-09	58.9243
L-LDL-P	Colorectal cancer	rs633695	15	58725839	G	A	-0.11484	0.00782495	9.2e-49	0.0138	0.0229	0.547	TRUE	5.65e-38	209.41
L-LDL-P	Colorectal cancer	rs6601299	8	9184691	C	T	0.0412447	0.00454074	1.1e-19	0.0079	0.0132	0.5506	TRUE	3.42e-15	81.0582
L-LDL-P	Colorectal cancer	rs6602909	13	114551993	C	T	0.0426671	0.00684397	4.5e-10	0.0502	0.0271	0.0637793	TRUE	1.88e-06	37.9635
L-LDL-P	Colorectal cancer	rs67276129	1	55676374	G	T	0.0280671	0.00438367	1.5e-10	0.0274	0.0132	0.0376999	TRUE	1.45e-06	40.0364
L-LDL-P	Colorectal cancer	rs72631343	17	67191270	G	C	0.0795628	0.0105618	5e-14	-0.0107	0.0295	0.716699	TRUE	4.39e-11	55.8393
L-LDL-P	Colorectal cancer	rs72694391	14	24874026	C	T	-0.0420367	0.00613961	7.6e-12	0.0049	0.0143	0.7345	TRUE	2.17e-09	45.7223
L-LDL-P	Colorectal cancer	rs72848251	6	32601288	A	G	0.0258546	0.00412914	3.8e-10	0.0139	0.016	0.3854	TRUE	1.73e-07	38.4268
L-LDL-P	Colorectal cancer	rs7707394	5	74472939	A	G	0.0532642	0.00533304	1.7e-23	-0.017	0.0152	0.2651	TRUE	2.81e-17	102.463
L-LDL-P	Colorectal cancer	rs77542162	17	67081278	G	A	0.0395031	0.00428668	3.1e-20	0.0177	0.0125	0.1545	TRUE	2.34e-14	82.5132
L-LDL-P	Colorectal cancer	rs8103315	19	45254168	A	C	0.142486	0.0138376	7.3e-25	-0.0319	0.0627	0.610401	TRUE	2.22e-19	103.606
L-LDL-P	Colorectal cancer	rs964184	11	116648917	C	G	0.0523382	0.00616701	2.1e-17	0.0414	0.0262	0.114	TRUE	5.02e-12	74.0335
M-LDL-P	Colorectal cancer	rs1047891	2	211540507	A	C	-0.0669278	0.00606426	2.5e-28	-0.0282	0.0153	0.0641594	TRUE	1.16e-19	118.807
M-LDL-P	Colorectal cancer	rs1065853	19	45413233	T	G	-0.0255897	0.00409266	4e-10	0.0124	0.015	0.4091	TRUE	1.63e-07	32.5291
M-LDL-P	Colorectal cancer	rs1077835	15	58723426	G	A	0.139009	0.00700948	1.6e-87	-0.0756	0.0359	0.0350598	TRUE	1.46e-63	330.451
M-LDL-P	Colorectal cancer	rs112001035	17	66823805	A	G	0.1029	0.00459477	4.4e-111	0.0187	0.0131	0.1543	TRUE	4.8e-84	419.325
M-LDL-P	Colorectal cancer	rs112495680	6	34223098	G	A	-0.0538041	0.00817337	4.6e-11	0.0044	0.0373	0.9059	TRUE	4.99e-09	37.4323
M-LDL-P	Colorectal cancer	rs112771035	11	126225876	G	C	-0.0344311	0.00561271	8.5e-10	-0.0117	0.0263	0.6556	TRUE	1.15e-07	31.5547
M-LDL-P	Colorectal cancer	rs11789603	9	107647019	T	C	-0.0415921	0.0073728	1.7e-08	-0.0222	0.0204	0.2772	TRUE	4.8e-06	26.3943
M-LDL-P	Colorectal cancer	rs1260326	2	27730940	C	T	0.054604	0.00611746	4.4e-19	-0.0036	0.0225	0.8725	TRUE	2.22e-15	66.5903
M-LDL-P	Colorectal cancer	rs12976739	19	8461663	A	G	-0.0390425	0.00388395	9e-24	0.0235	0.0123	0.0572796	TRUE	3.33e-16	83.9771
M-LDL-P	Colorectal cancer	rs13107325	4	103188709	T	C	0.025747	0.00390219	4.2e-11	0.0084	0.0143	0.5561	TRUE	1.58e-08	36.5097
M-LDL-P	Colorectal cancer	rs139915535	8	19766233	G	A	-0.0682079	0.00724475	4.7e-21	0.0451	0.0361	0.2114	TRUE	3.19e-15	73.6783
M-LDL-P	Colorectal cancer	rs140584594	1	110232983	G	A	-0.13007	0.0143336	1.1e-19	-0.0397	0.0723	0.5825	TRUE	3.05e-15	68.8809
M-LDL-P	Colorectal cancer	rs144018203	11	116916060	C	G	0.0386719	0.00425426	9.9e-20	-0.0038	0.0217	0.8603	TRUE	7.11e-16	67.8674
M-LDL-P	Colorectal cancer	rs15285	8	19824667	T	C	-0.121051	0.0192351	3.1e-10	-0.0132	0.0951	0.8896	TRUE	2.43e-08	35.5567
M-LDL-P	Colorectal cancer	rs1761457	19	54814524	G	A	0.0864395	0.00420382	6e-94	0.0247	0.0145	0.0892791	TRUE	8.15e-70	352.635
M-LDL-P	Colorectal cancer	rs1800961	20	43042364	T	C	0.0256521	0.00405606	2.5e-10	-0.0108	0.0148	0.4667	TRUE	9.07e-08	33.3251
M-LDL-P	Colorectal cancer	rs193084249	1	26987646	G	A	-0.118685	0.0111002	1.1e-26	-0.0298	0.0425	0.483499	TRUE	1.85e-20	95.0318
M-LDL-P	Colorectal cancer	rs2043085	15	58680954	C	T	-0.104793	0.0128388	3.3e-16	-0.0232	0.0577	0.6877	TRUE	9.57e-13	57.6973
M-LDL-P	Colorectal cancer	rs2066714	9	107586753	C	T	-0.0970429	0.00389787	8.09e-137	-0.0075	0.0124	0.544999	TRUE	1.63e-107	516.659
M-LDL-P	Colorectal cancer	rs2176040	2	227092802	G	A	0.0323931	0.0056497	9.8e-09	-0.0085	0.0145	0.5593	TRUE	1.07e-06	27.1297
M-LDL-P	Colorectal cancer	rs2236252	20	17599556	T	C	-0.0290165	0.0039658	2.5e-13	0.001	0.0159	0.95	TRUE	6.61e-11	44.2904
M-LDL-P	Colorectal cancer	rs2245221	8	116624879	A	G	-0.0320709	0.00508836	2.9e-10	0.004	0.0138	0.7718	TRUE	3.39e-08	32.9463
M-LDL-P	Colorectal cancer	rs2298428	22	21982892	T	C	0.0344068	0.00385499	4.4e-19	0.0295	0.0131	0.02467	TRUE	2.56e-12	67.2092
M-LDL-P	Colorectal cancer	rs235314	21	46271452	T	C	-0.0420939	0.00492228	1.2e-17	-0.0165	0.0137	0.2278	TRUE	1.01e-12	60.8898
M-LDL-P	Colorectal cancer	rs2494748	14	105258892	T	C	-0.0209024	0.00380857	4.1e-08	-0.0195	0.0123	0.112	TRUE	2.49e-05	25.0377
M-LDL-P	Colorectal cancer	rs2642438	1	220970028	G	A	-0.0216526	0.00391474	3.2e-08	0.0109	0.0138	0.4287	TRUE	4.09e-06	25.5245
M-LDL-P	Colorectal cancer	rs267738	1	150940625	G	T	0.0350811	0.00416134	3.4e-17	-0.0116	0.0145	0.424	TRUE	6.01e-13	59.0733
M-LDL-P	Colorectal cancer	rs2740488	9	107661742	C	A	0.0373076	0.00458501	4.1e-16	-0.0197	0.0191	0.3011	TRUE	8.22e-12	54.9358
M-LDL-P	Colorectal cancer	rs2792735	10	113921825	A	G	-0.0428814	0.00431595	2.9e-23	0.0009	0.0137	0.949	TRUE	7.02e-19	82.5544
M-LDL-P	Colorectal cancer	rs28818616	3	15592561	C	T	-0.0392335	0.00423257	1.9e-20	0.0181	0.014	0.1949	TRUE	1.05e-14	71.4137
M-LDL-P	Colorectal cancer	rs2925979	16	81534790	C	T	-0.0221908	0.00400713	3.1e-08	0.0141	0.0132	0.2867	TRUE	7.14e-06	25.7823
M-LDL-P	Colorectal cancer	rs35135293	2	20363666	T	C	0.0296457	0.00413149	7.2e-13	-0.0057	0.013	0.662101	TRUE	4.48e-10	42.5794
M-LDL-P	Colorectal cancer	rs35184771	11	47475189	T	G	-0.027093	0.0038188	1.3e-12	-0.0317	0.0125	0.0114599	TRUE	1.66e-07	42.2042
M-LDL-P	Colorectal cancer	rs36057735	6	31319923	G	C	-0.0358306	0.0039675	1.7e-19	0.0085	0.0134	0.5242	TRUE	5.63e-15	67.5062
M-LDL-P	Colorectal cancer	rs3764261	16	56993324	A	C	-0.0354958	0.00476091	8.9e-14	-0.0019	0.0194	0.9208	TRUE	3.17e-11	46.248
M-LDL-P	Colorectal cancer	rs3768321	1	40035928	T	G	0.169504	0.00405094	1e-200	0.0092	0.014	0.51	TRUE	1.5e-301	1467.82
M-LDL-P	Colorectal cancer	rs3795269	1	2338126	A	C	-0.0392211	0.00478904	2.6e-16	0.0045	0.0163	0.782299	TRUE	5.31e-13	55.9331
M-LDL-P	Colorectal cancer	rs3859588	20	46476143	A	T	0.020857	0.00381729	4.7e-08	-0.0103	0.0132	0.4342	TRUE	5.34e-06	24.6588
M-LDL-P	Colorectal cancer	rs4239651	20	46340596	C	T	-0.0261536	0.00464549	1.8e-08	-0.008	0.0139	0.5659	TRUE	1.66e-06	26.7783
M-LDL-P	Colorectal cancer	rs4240624	8	9184231	A	G	0.0372435	0.00470424	2.4e-15	0.0104	0.0144	0.4718	TRUE	1.25e-11	52.196
M-LDL-P	Colorectal cancer	rs4759375	12	123796238	T	C	0.10045	0.00661814	4.9e-52	0.0419	0.0282	0.1377	TRUE	2.67e-38	191.978
M-LDL-P	Colorectal cancer	rs4846921	1	230304352	A	G	0.0395274	0.00700186	1.6e-08	0.066	0.0358	0.0651793	TRUE	2.22e-05	27.9402
M-LDL-P	Colorectal cancer	rs4969141	17	76391653	T	C	0.0508865	0.00389773	5.9e-39	-0.0172	0.0131	0.19	TRUE	1.05e-28	141.529
M-LDL-P	Colorectal cancer	rs4986970	16	67976320	T	A	0.0220831	0.00381273	7e-09	-0.0097	0.0122	0.4276	TRUE	1.31e-06	28.0547
M-LDL-P	Colorectal cancer	rs56960668	8	144300760	A	G	-0.0678482	0.0105133	1.1e-10	-0.0203	0.0496	0.6827	TRUE	2.12e-08	34.7291
M-LDL-P	Colorectal cancer	rs583104	1	109821307	T	G	0.0280743	0.00424696	3.8e-11	0.0169	0.0128	0.1876	TRUE	9.35e-08	36.4007
M-LDL-P	Colorectal cancer	rs59347135	8	19750044	G	C	-0.0450514	0.00453226	2.8e-23	-0.0171	0.0177	0.3313	TRUE	2.26e-17	81.9317
M-LDL-P	Colorectal cancer	rs60847460	10	113983758	T	C	-0.0676344	0.00934623	4.6e-13	-0.0034	0.026	0.8945	TRUE	1.3e-10	46.0332
M-LDL-P	Colorectal cancer	rs61805076	1	182154990	C	T	-0.0375653	0.00544365	5.2e-12	-0.0021	0.0153	0.8915	TRUE	9.15e-10	39.8937
M-LDL-P	Colorectal cancer	rs61941676	12	125324798	A	C	-0.0255616	0.0040233	2.1e-10	0.0111	0.0134	0.4091	TRUE	1e-07	33.4646
M-LDL-P	Colorectal cancer	rs625145	11	116727936	T	A	-0.0548752	0.00584434	6e-21	0.0404	0.027	0.1348	TRUE	9.13e-15	77.0064
M-LDL-P	Colorectal cancer	rs638714	1	62906489	T	G	0.0713934	0.00485784	6.8e-49	0.0008	0.0155	0.9608	TRUE	1.82e-39	179.458
M-LDL-P	Colorectal cancer	rs6606717	12	109873227	C	A	-0.0464125	0.00400717	5.1e-31	0.0016	0.0138	0.9089	TRUE	5.29e-25	112.29
M-LDL-P	Colorectal cancer	rs676210	2	21231524	A	G	0.0296722	0.0037966	5.5e-15	-0.0011	0.0122	0.9286	TRUE	3.3e-12	50.574
M-LDL-P	Colorectal cancer	rs686030	9	15304782	A	C	0.0617362	0.00468576	1.2e-39	-0.0027	0.0142	0.8496	TRUE	9.91e-32	143.54
M-LDL-P	Colorectal cancer	rs6961342	7	130433944	A	C	0.0388779	0.0054729	1.2e-12	0.0337	0.023	0.1421	TRUE	1.09e-08	42.0138
M-LDL-P	Colorectal cancer	rs7241918	18	47160953	T	G	-0.0237951	0.00422703	1.8e-08	0.0057	0.0129	0.6561	TRUE	1.24e-06	26.3071
M-LDL-P	Colorectal cancer	rs72836561	17	41926126	T	C	0.0963927	0.00498908	3.6e-83	-0.0165	0.0179	0.3564	TRUE	4.62e-64	312.508
M-LDL-P	Colorectal cancer	rs737338	19	11347657	T	C	-0.1308	0.0108832	2.8e-33	0.0179	0.0511	0.7264	TRUE	2.56e-26	120.19
M-LDL-P	Colorectal cancer	rs75911530	16	57049137	A	G	-0.12112	0.0103131	7.5e-32	0.0022	0.0178	0.9004	TRUE	1.2e-25	114.741
M-LDL-P	Colorectal cancer	rs76213248	19	11269893	T	C	-0.140117	0.0111843	5.2e-36	-0.0169	0.0549	0.758501	TRUE	1.41e-28	143.89
M-LDL-P	Colorectal cancer	rs77960347	18	47109955	G	A	0.0309743	0.00388547	1.6e-15	-0.0204	0.0145	0.1581	TRUE	7.02e-11	53.4296
M-LDL-P	Colorectal cancer	rs7956099	12	103556109	C	T	0.320242	0.016595	5.6e-83	0.0498	0.0806	0.536801	TRUE	6.64e-65	309.07
M-LDL-P	Colorectal cancer	rs8058512	16	57151796	T	C	-0.0226043	0.0038241	3.4e-09	-0.0086	0.0137	0.5299	TRUE	5.19e-07	29.3342
M-LDL-P	Colorectal cancer	rs838876	12	125259888	G	A	-0.0240036	0.00425702	1.7e-08	-0.0233	0.0133	0.0798896	TRUE	1.9e-05	26.5025
M-LDL-P	Colorectal cancer	rs9471972	6	42915021	A	G	-0.0381644	0.00413529	2.7e-20	0.0058	0.0161	0.7185	TRUE	5.03e-16	72.818
M-LDL-P	Colorectal cancer	rs9491697	6	127456122	G	A	0.0268591	0.0038095	1.8e-12	0.0155	0.0135	0.2498	TRUE	6.26e-09	41.3074
M-LDL-P	Colorectal cancer	rs967645	17	26713970	T	C	-0.0220248	0.00382732	8.7e-09	0.0108	0.0122	0.3746	TRUE	1.89e-06	27.7711
M-LDL-P	Colorectal cancer	rs9953437	18	47120600	A	G	-0.0293693	0.00379963	1.1e-14	-0.0161	0.0132	0.2222	TRUE	1.7e-10	49.5987
S-LDL-P	Colorectal cancer	rs11076176	16	57007446	G	T	0.0919996	0.00946042	2.4e-22	0.0272	0.0154	0.0784404	TRUE	2.17e-15	80.2061
S-LDL-P	Colorectal cancer	rs11621792	14	24871926	T	C	-0.0477012	0.00563897	2.7e-17	0.0032	0.0157	0.8363	TRUE	6.86e-14	73.1591
S-LDL-P	Colorectal cancer	rs11657987	17	76387363	T	G	0.0290232	0.00417235	3.5e-12	0.006	0.0163	0.715	TRUE	1.27e-09	48.0751
S-LDL-P	Colorectal cancer	rs12318598	12	25407726	G	A	0.0231608	0.00418417	3.1e-08	-0.0115	0.0126	0.3647	TRUE	5.21e-06	30.8716
S-LDL-P	Colorectal cancer	rs12423535	12	22533320	A	C	-0.0447999	0.0074736	2e-09	-0.0328	0.0257	0.202	TRUE	1.54e-06	35.5563
S-LDL-P	Colorectal cancer	rs12591786	15	60902512	T	C	0.0242663	0.00433966	2.2e-08	0.0007	0.0187	0.9685	TRUE	5.89e-07	32.9729
S-LDL-P	Colorectal cancer	rs1260326	2	27730940	C	T	-0.0340541	0.00575003	3.2e-09	-0.0144	0.0193	0.4554	TRUE	6.46e-07	35.6212
S-LDL-P	Colorectal cancer	rs13108218	4	3443931	G	A	-0.0924126	0.00422357	4e-106	0.0235	0.0123	0.0572796	TRUE	1.95e-78	472.073
S-LDL-P	Colorectal cancer	rs13321783	3	119615375	C	T	-0.0399268	0.00427733	1e-20	0.0076	0.0125	0.5399	TRUE	5.7e-16	86.9106
S-LDL-P	Colorectal cancer	rs150057262	19	19320825	G	C	0.0236239	0.00422984	2.3e-08	-0.0045	0.0123	0.7149	TRUE	1.28e-06	30.7175
S-LDL-P	Colorectal cancer	rs1569721	20	44768710	C	T	-0.12206	0.0201539	1.4e-09	-0.1225	0.0721	0.0895303	TRUE	2.95e-06	41.617
S-LDL-P	Colorectal cancer	rs17699030	19	11330942	G	A	0.063771	0.011281	1.6e-08	0.0043	0.0504	0.9325	TRUE	4.94e-07	34.3071
S-LDL-P	Colorectal cancer	rs2043085	15	58680954	C	T	-0.0832429	0.0114357	3.4e-13	-0.0226	0.0247	0.3603	TRUE	9.48e-10	51.9755
S-LDL-P	Colorectal cancer	rs2070895	15	58723939	A	G	0.0556565	0.00424006	2.3e-39	-0.0075	0.0124	0.544999	TRUE	1.42e-30	169.435
S-LDL-P	Colorectal cancer	rs2233713	10	81107135	C	A	-0.0851679	0.00499938	4.5e-65	0.0193	0.0131	0.1408	TRUE	2.47e-48	285.954
S-LDL-P	Colorectal cancer	rs267738	1	150940625	G	T	-0.0232559	0.00416323	2.3e-08	0.0173	0.0125	0.1662	TRUE	1.12e-05	30.6943
S-LDL-P	Colorectal cancer	rs2740488	9	107661742	C	A	0.0411276	0.0049882	1.7e-16	-0.0197	0.0191	0.3011	TRUE	4.16e-12	66.7686
S-LDL-P	Colorectal cancer	rs28712821	4	39413780	A	G	-0.0260002	0.00469195	3e-08	0.0009	0.0137	0.949	TRUE	7.92e-07	30.336
S-LDL-P	Colorectal cancer	rs2952290	17	66463383	A	G	0.0236365	0.00425547	2.8e-08	0.0139	0.0125	0.2657	TRUE	7.3e-06	30.7348
S-LDL-P	Colorectal cancer	rs3092498	20	44055710	C	T	-0.0273706	0.00498714	4.1e-08	-0.0151	0.0133	0.2546	TRUE	1.01e-05	29.7167
S-LDL-P	Colorectal cancer	rs34060476	7	73037956	G	A	-0.024507	0.00416378	4e-09	0.0138	0.0129	0.2834	TRUE	1.58e-06	34.5267
S-LDL-P	Colorectal cancer	rs3747207	22	44324855	A	G	-0.0655032	0.00605592	2.9e-27	0.0424	0.019	0.0257199	TRUE	3.23e-18	115.306
S-LDL-P	Colorectal cancer	rs3768321	1	40035928	T	G	-0.0297501	0.00503299	3.4e-09	0.0096	0.0132	0.469	TRUE	6.52e-07	34.3905
S-LDL-P	Colorectal cancer	rs377181093	6	31422893	G	A	-0.0287975	0.00521018	3.3e-08	0.0045	0.0163	0.782299	TRUE	1.36e-06	30.1468
S-LDL-P	Colorectal cancer	rs4656292	1	161194641	G	A	0.0488122	0.00761534	1.5e-10	0.0485	0.036	0.1775	TRUE	2.65e-07	45.6683
S-LDL-P	Colorectal cancer	rs4841132	8	9183596	G	A	0.0490532	0.00426648	1.4e-30	0.017	0.0164	0.2989	TRUE	7.34e-23	130.684
S-LDL-P	Colorectal cancer	rs4939883	18	47167214	C	T	0.107182	0.007217	6.8e-50	0.0444	0.0283	0.1163	TRUE	1.84e-36	218.793
S-LDL-P	Colorectal cancer	rs525028	11	116705516	A	G	0.0596554	0.00536411	9.9e-29	-0.0099	0.0153	0.5153	TRUE	3.71e-22	121.474
S-LDL-P	Colorectal cancer	rs55714927	17	7080316	T	C	-0.0764715	0.00456857	6.9e-63	-0.0148	0.014	0.2889	TRUE	8.12e-48	278.62
S-LDL-P	Colorectal cancer	rs56776911	11	10321348	G	A	-0.0519809	0.00525502	4.5e-23	0.0354	0.0152	0.02006	TRUE	4.82e-15	96.1727
S-LDL-P	Colorectal cancer	rs5754102	22	21916272	A	C	0.0278026	0.00416632	2.5e-11	0.0023	0.0125	0.8519	TRUE	3.66e-09	44.0025
S-LDL-P	Colorectal cancer	rs58542926	19	19379549	T	C	-0.0343908	0.00540261	1.9e-10	0.0071	0.0255	0.779399	TRUE	2.38e-08	40.759
S-LDL-P	Colorectal cancer	rs58952297	20	44560820	T	C	-0.0843503	0.0078813	9.9e-27	0.0138	0.0229	0.547	TRUE	1.12e-20	112.881
S-LDL-P	Colorectal cancer	rs635634	9	136155000	T	C	0.187678	0.00530963	1e-200	-0.0355	0.0226	0.1168	TRUE	5.25e-210	1242.55
S-LDL-P	Colorectal cancer	rs72736909	1	220999969	T	C	0.0553368	0.00535661	5.1e-25	-0.0258	0.0144	0.0737497	TRUE	2.61e-17	105.713
S-LDL-P	Colorectal cancer	rs72997616	11	75474195	A	C	0.0470123	0.00836251	1.9e-08	0.0445	0.0354	0.2092	TRUE	7.43e-06	31.4656
S-LDL-P	Colorectal cancer	rs76070947	20	44113286	G	C	-0.0637487	0.00711315	3.2e-19	0.0301	0.0157	0.0557494	TRUE	6.91e-13	79.7921
S-LDL-P	Colorectal cancer	rs76895963	12	4384844	G	T	0.0613686	0.0098539	4.7e-10	-0.1009	0.0423	0.0171002	TRUE	6.08e-06	38.7982
S-LDL-P	Colorectal cancer	rs77437185	9	107594698	A	G	-0.0938135	0.0160804	5.4e-09	0.1312	0.0653	0.04458	TRUE	1.44e-05	40.7974
S-LDL-P	Colorectal cancer	rs77960347	18	47109955	G	A	0.0657226	0.0107659	1e-09	0.0137	0.028	0.624499	TRUE	1.49e-07	36.8154
VLDL	Colorectal cancer	rs10096633	8	19830921	T	C	0.191504	0.0180532	2.7e-26	0.0498	0.0806	0.536801	TRUE	2.66e-20	110.333
VLDL	Colorectal cancer	rs10127775	1	230295789	T	A	-0.132469	0.00619953	2.7e-101	0.0138	0.0185	0.4566	TRUE	6.53e-79	440.111
VLDL	Colorectal cancer	rs10260606	7	44584551	C	G	-0.0319656	0.00418963	2.4e-14	-0.0012	0.0183	0.9477	TRUE	9.85e-12	56.1993
VLDL	Colorectal cancer	rs1065853	19	45413233	T	G	0.0298367	0.00528687	1.7e-08	0.0192	0.0224	0.3907	TRUE	2.9e-06	30.597
VLDL	Colorectal cancer	rs10842724	12	9172646	C	T	-0.169833	0.00754747	4e-112	-0.0756	0.0359	0.0350598	TRUE	2.56e-82	493.947
VLDL	Colorectal cancer	rs11057397	12	124419728	T	C	0.0235575	0.00417368	1.7e-08	-0.0088	0.0198	0.6582	TRUE	1.17e-06	30.9716
VLDL	Colorectal cancer	rs1128249	2	165528624	T	G	-0.0294839	0.00432595	9.4e-12	-0.0255	0.0146	0.0807997	TRUE	9.63e-08	44.7538
VLDL	Colorectal cancer	rs112875651	8	126506694	A	G	-0.0376537	0.0041912	2.6e-19	0.0036	0.0157	0.8197	TRUE	1.87e-15	77.8269
VLDL	Colorectal cancer	rs114165349	1	27021913	C	G	-0.090422	0.00424746	1.5e-100	-0.0278	0.0142	0.0496901	TRUE	5.21e-74	450.415
VLDL	Colorectal cancer	rs11429307	5	55857025	GT	G	0.09079	0.0137288	3.8e-11	-0.0176	0.0576	0.760001	TRUE	6.99e-09	42.5656
VLDL	Colorectal cancer	rs115881343	19	45403216	T	C	0.0442023	0.00521648	2.4e-17	-0.0066	0.018	0.7157	TRUE	1.08e-13	69.6724
VLDL	Colorectal cancer	rs11753995	6	160575366	A	G	0.116944	0.0124849	7.5e-21	0.041	0.0551	0.4573	TRUE	7.37e-16	85.1735
VLDL	Colorectal cancer	rs11755689	6	32586376	G	A	0.0370182	0.0054373	9.9e-12	0.0148	0.024	0.5378	TRUE	5.61e-09	44.7361
VLDL	Colorectal cancer	rs11976955	7	130433594	G	C	0.0480395	0.00447262	6.5e-27	-0.0147	0.0135	0.2761	TRUE	6.12e-20	118.3
VLDL	Colorectal cancer	rs12208357	6	160543148	T	C	0.027056	0.00441911	9.2e-10	0.0099	0.0127	0.4357	TRUE	2.73e-07	36.3167
VLDL	Colorectal cancer	rs12239736	1	63085997	A	T	0.0708882	0.00804635	1.3e-18	0.0215	0.0357	0.547599	TRUE	2.38e-14	75.343
VLDL	Colorectal cancer	rs12740374	1	109817590	T	G	-0.0772261	0.00435365	2.1e-70	-0.0509	0.0207	0.0137	TRUE	1.45e-49	309.391
VLDL	Colorectal cancer	rs12916	5	74656539	C	T	-0.0758495	0.00492416	1.5e-53	0.0146	0.0178	0.4114	TRUE	3.66e-41	228.463
VLDL	Colorectal cancer	rs13059141	3	52841220	A	G	0.0442076	0.0041788	3.7e-26	0.0109	0.0122	0.3733	TRUE	1.05e-19	108.085
VLDL	Colorectal cancer	rs13108218	4	3443931	G	A	-0.0361626	0.00645305	2.1e-08	-0.0393	0.0225	0.08085	TRUE	2.16e-05	30.2182
VLDL	Colorectal cancer	rs139974673	15	44027885	C	T	-0.0312478	0.00423803	1.7e-13	0.0076	0.0125	0.5399	TRUE	2.32e-10	53.2176
VLDL	Colorectal cancer	rs141469619	11	116714293	G	A	0.109138	0.0129077	2.8e-17	-0.0444	0.0614	0.4701	TRUE	3.97e-13	69.2376
VLDL	Colorectal cancer	rs144503444	8	19773155	C	T	0.215998	0.0216263	1.7e-23	0.055	0.0994	0.580399	TRUE	3.17e-18	107.892
VLDL	Colorectal cancer	rs186696265	6	161111700	T	C	0.137087	0.0154406	6.8e-19	-0.0303	0.0728	0.6774	TRUE	7.73e-15	77.562
VLDL	Colorectal cancer	rs200730299	1	55491853	C	A	-0.233455	0.0172631	1.1e-41	-0.0871	0.0737	0.2373	TRUE	4.46e-31	177.722
VLDL	Colorectal cancer	rs2186037	6	127455029	G	A	-0.0402673	0.00550029	2.5e-13	-0.0141	0.0205	0.4907	TRUE	3.95e-10	58.4982
VLDL	Colorectal cancer	rs2326077	8	59385919	T	C	0.0263617	0.00410563	1.4e-10	0.0145	0.0123	0.2364	TRUE	1.68e-07	39.9442
VLDL	Colorectal cancer	rs2478236	10	94797973	A	G	-0.0300909	0.00433525	3.9e-12	-0.0071	0.0142	0.6192	TRUE	1.99e-09	46.5666
VLDL	Colorectal cancer	rs261290	15	58678720	C	T	-0.0276239	0.00417893	3.8e-11	0.007	0.0153	0.648	TRUE	1.06e-08	42.2975
VLDL	Colorectal cancer	rs2721961	8	116657911	G	T	-0.0902082	0.00431467	4.6e-97	0.0061	0.0125	0.6271	TRUE	1.7e-76	425.005
VLDL	Colorectal cancer	rs2738447	19	11227480	C	A	-0.0311197	0.00456107	8.9e-12	0.023	0.0137	0.0925103	TRUE	7.86e-08	45.0345
VLDL	Colorectal cancer	rs28377109	6	32434716	A	C	0.0281384	0.00417345	1.6e-11	0.0238	0.0125	0.0560906	TRUE	2.01e-07	43.993
VLDL	Colorectal cancer	rs34042070	16	72101525	G	C	0.0419481	0.00639097	5.3e-11	-0.0362	0.0292	0.2158	TRUE	9.68e-08	41.5751
VLDL	Colorectal cancer	rs34894639	3	135798658	T	C	0.0457566	0.00527095	3.9e-18	0.0109	0.0137	0.4266	TRUE	1.11e-13	73.3005
VLDL	Colorectal cancer	rs4299376	2	44072576	T	G	-0.0399056	0.00489907	3.8e-16	0.0201	0.0157	0.2002	TRUE	1.67e-11	65.2591
VLDL	Colorectal cancer	rs4533439	2	21141815	C	T	-0.034127	0.00438146	6.8e-15	-0.016	0.0194	0.4117	TRUE	3.72e-11	58.7146
VLDL	Colorectal cancer	rs4665642	2	21213185	A	G	0.0335392	0.00417228	9.1e-16	0.0058	0.0142	0.681	TRUE	2.17e-12	62.7106
VLDL	Colorectal cancer	rs4665972	2	27598097	C	T	-0.0347361	0.00409885	2.4e-17	0.0095	0.0138	0.4937	TRUE	3.11e-13	69.1021
VLDL	Colorectal cancer	rs55747707	7	73037366	A	G	-0.0721526	0.00420771	6.5e-66	0.022	0.0127	0.0828209	TRUE	3.06e-48	287.156
VLDL	Colorectal cancer	rs56325564	17	45766771	A	G	-0.0672043	0.00509818	1.1e-39	0.0322	0.0174	0.0637896	TRUE	4.22e-28	168.825
VLDL	Colorectal cancer	rs58542926	19	19379549	T	C	0.0245323	0.00412503	2.7e-09	0.031	0.0127	0.01502	TRUE	2.16e-05	34.5984
VLDL	Colorectal cancer	rs59347135	8	19750044	G	C	-0.123573	0.00780079	1.6e-56	0.0138	0.0229	0.547	TRUE	4.43e-44	242.539
VLDL	Colorectal cancer	rs632057	6	139834012	G	T	0.0628926	0.0100649	4.1e-10	-0.0034	0.026	0.8945	TRUE	2.99e-08	39.8026
VLDL	Colorectal cancer	rs633695	15	58725839	G	A	-0.0306761	0.00423282	4.3e-13	-0.0089	0.0133	0.5015	TRUE	5.71e-10	50.6325
VLDL	Colorectal cancer	rs635634	9	136155000	T	C	0.0662448	0.00451733	1.1e-48	0.0079	0.0132	0.5506	TRUE	6.31e-38	209.338
VLDL	Colorectal cancer	rs6602911	13	114547372	T	C	0.0397392	0.00530719	7e-14	-0.0258	0.0144	0.0737497	TRUE	3.3e-09	54.4935
VLDL	Colorectal cancer	rs693	2	21232195	A	G	0.0305822	0.00426325	7.3e-13	0.012	0.0125	0.3401	TRUE	1.94e-09	49.6194
VLDL	Colorectal cancer	rs7202323	16	72217113	G	T	0.0920843	0.00409268	4.2e-112	0.0058	0.0164	0.724001	TRUE	6.17e-89	489.13
VLDL	Colorectal cancer	rs72631343	17	67191270	G	C	-0.0271553	0.00485281	2.2e-08	0.0045	0.0134	0.734199	TRUE	1.14e-06	30.0591
VLDL	Colorectal cancer	rs72660594	1	55636240	C	T	-0.0392543	0.00610918	1.3e-10	0.0049	0.0143	0.7345	TRUE	2.06e-08	39.8679
VLDL	Colorectal cancer	rs73015024	19	11197598	T	G	-0.105189	0.0183525	9.9e-09	-0.0152	0.0695	0.8271	TRUE	4.66e-07	31.7022
VLDL	Colorectal cancer	rs74747585	19	45039971	C	T	-0.11498	0.0062984	1.9e-74	-0.0167	0.028	0.5513	TRUE	3.03e-58	321.445
VLDL	Colorectal cancer	rs7707394	5	74472939	A	G	-0.0762027	0.0134215	1.4e-08	-0.0619	0.0621	0.3188	TRUE	3.38e-06	32.8063
VLDL	Colorectal cancer	rs77542162	17	67081278	G	A	0.0238856	0.00426475	2.1e-08	0.0177	0.0125	0.1545	TRUE	1.13e-05	30.1534
VLDL	Colorectal cancer	rs77697917	17	41840849	T	C	0.10313	0.0137691	6.9e-14	-0.0319	0.0627	0.610401	TRUE	8.76e-11	54.2528
VLDL	Colorectal cancer	rs7979473	12	121420260	G	A	0.068915	0.0122464	1.8e-08	-0.0222	0.0533	0.676799	TRUE	1.18e-06	30.5032
VLDL	Colorectal cancer	rs8078513	17	17431208	A	C	-0.0240806	0.00423869	1.3e-08	-0.021	0.0124	0.0886401	TRUE	1.42e-05	31.6702
VLDL	Colorectal cancer	rs821840	16	56993886	G	A	0.0515149	0.00894247	8.4e-09	0.0074	0.0384	0.8463	TRUE	3.83e-07	33.0291
VLDL	Colorectal cancer	rs822928	1	234873275	C	A	-0.0808919	0.00437546	2.6e-76	0.0256	0.0207	0.2172	TRUE	1.03e-57	331.09
VLDL	Colorectal cancer	rs964184	11	116648917	C	G	0.0263544	0.0041262	1.7e-10	0.0301	0.0127	0.0176999	TRUE	2.97e-06	39.838
CEL-VLDL-P	Colorectal cancer	rs10455872	6	161010118	G	A	-0.173721	0.00603344	2.6e-182	-0.0282	0.0153	0.0641594	TRUE	1.75e-137	805.219
CEL-VLDL-P	Colorectal cancer	rs1065853	19	45413233	T	G	-0.242419	0.00733167	1e-200	-0.0038	0.0339	0.9108	TRUE	9.24e-192	992.462
CEL-VLDL-P	Colorectal cancer	rs10761752	10	65160321	C	T	0.167558	0.00731153	3.1e-116	-0.0756	0.0359	0.0350598	TRUE	1.87e-85	480.747
CEL-VLDL-P	Colorectal cancer	rs10850137	12	109874794	G	C	-0.036561	0.00396736	3.1e-20	0.0044	0.0121	0.716101	TRUE	5.62e-16	76.7639
CEL-VLDL-P	Colorectal cancer	rs11429307	5	55857025	GT	G	0.0241058	0.00430985	2.2e-08	-0.0173	0.0128	0.1784	TRUE	1.02e-05	28.3716
CEL-VLDL-P	Colorectal cancer	rs11644601	16	15172118	C	T	0.0544737	0.00505258	4.2e-27	-0.0066	0.018	0.7157	TRUE	2.12e-21	105.848
CEL-VLDL-P	Colorectal cancer	rs116843064	19	8429323	A	G	-0.0281433	0.004357	1.1e-10	0.0237	0.0196	0.2271	TRUE	1.5e-07	38.052
CEL-VLDL-P	Colorectal cancer	rs117733303	6	160922870	G	A	-0.221553	0.0142163	9.3e-55	-0.0148	0.0623	0.8121	TRUE	1.14e-43	220.237
CEL-VLDL-P	Colorectal cancer	rs117857195	6	161080457	T	G	-0.367178	0.0146724	3.3e-138	0.0047	0.0237	0.8438	TRUE	2.31e-110	566.209
CEL-VLDL-P	Colorectal cancer	rs11878597	19	45470298	C	T	0.079418	0.0138979	1.1e-08	-0.0437	0.063	0.4877	TRUE	1.48e-06	34.3457
CEL-VLDL-P	Colorectal cancer	rs12016920	13	114639025	C	T	0.0229973	0.00397963	7.5e-09	-0.0067	0.0122	0.585	TRUE	7.99e-07	30.1374
CEL-VLDL-P	Colorectal cancer	rs1260326	2	27730940	C	T	-0.0286552	0.00503186	1.2e-08	0.0176	0.0232	0.4485	TRUE	1.87e-06	29.7535
CEL-VLDL-P	Colorectal cancer	rs13108218	4	3443931	G	A	-0.0860614	0.00404892	2.9e-100	0.0235	0.0123	0.0572796	TRUE	6.1e-74	409.192
CEL-VLDL-P	Colorectal cancer	rs13191810	6	32586831	T	C	-0.0294061	0.00410395	7.8e-13	0.0076	0.0125	0.5399	TRUE	7.65e-10	47.1268
CEL-VLDL-P	Colorectal cancer	rs13389219	2	165528876	T	C	0.0351965	0.00426306	1.5e-16	-0.0165	0.0143	0.2473	TRUE	5.69e-12	61.2686
CEL-VLDL-P	Colorectal cancer	rs139974673	15	44027885	C	T	-0.0508694	0.00405776	4.7e-36	0.0038	0.0157	0.8092	TRUE	9.37e-29	142.193
CEL-VLDL-P	Colorectal cancer	rs144018203	11	116916060	C	G	0.134541	0.0125068	5.5e-27	-0.0444	0.0614	0.4701	TRUE	1.17e-20	105.253
CEL-VLDL-P	Colorectal cancer	rs146534110	6	160578069	T	G	0.27457	0.0200612	1.2e-42	-0.0132	0.0951	0.8896	TRUE	3.03e-34	183.167
CEL-VLDL-P	Colorectal cancer	rs1801689	17	64210580	C	A	-0.12063	0.0171369	1.9e-12	-0.0304	0.0813	0.7085	TRUE	8.11e-10	44.6471
CEL-VLDL-P	Colorectal cancer	rs184089815	6	160093887	A	G	-0.115595	0.0115286	1.2e-23	-0.1183	0.0555	0.0331101	TRUE	8.98e-16	91.0873
CEL-VLDL-P	Colorectal cancer	rs200210321	19	19393890	AG	A	-0.0908074	0.0157097	7.5e-09	0.0045	0.0695	0.9481	TRUE	2.58e-07	30.6838
CEL-VLDL-P	Colorectal cancer	rs2122982	12	57781893	A	G	-0.0929796	0.00763898	4.4e-34	0.0236	0.0373	0.5274	TRUE	2.25e-26	135.091
CEL-VLDL-P	Colorectal cancer	rs2186037	6	127455029	G	A	-0.0270044	0.00463739	5.8e-09	0.0081	0.0171	0.6375	TRUE	5.48e-07	30.5061
CEL-VLDL-P	Colorectal cancer	rs2229738	11	68562328	T	C	0.0291667	0.00396858	2e-13	0.0145	0.0123	0.2364	TRUE	1.33e-09	48.9007
CEL-VLDL-P	Colorectal cancer	rs2275647	13	95231825	A	G	0.0459453	0.00795314	7.6e-09	-0.0226	0.0337	0.5017	TRUE	1.06e-06	29.9734
CEL-VLDL-P	Colorectal cancer	rs2302263	11	64021821	T	C	0.0283278	0.00414693	8.4e-12	0.0155	0.0124	0.2116	TRUE	2.58e-08	42.1373
CEL-VLDL-P	Colorectal cancer	rs2925979	16	81534790	C	T	0.0431115	0.00700972	7.7e-10	0.0243	0.0146	0.0967208	TRUE	1.81e-06	34.3841
CEL-VLDL-P	Colorectal cancer	rs2943635	2	227077377	T	C	-0.0310712	0.00432184	6.5e-13	-0.0057	0.013	0.662101	TRUE	4.14e-10	46.7744
CEL-VLDL-P	Colorectal cancer	rs3127580	6	160710851	T	C	0.0408155	0.00424654	7.2e-22	-0.0094	0.0157	0.5479	TRUE	6.95e-17	83.517
CEL-VLDL-P	Colorectal cancer	rs328	8	19819724	G	C	-0.0509278	0.0054387	7.7e-21	0.0047	0.0201	0.8136	TRUE	1.15e-16	78.7384
CEL-VLDL-P	Colorectal cancer	rs34417180	16	72219756	A	C	-0.186375	0.00657343	7.69e-177	0.0107	0.0191	0.5774	TRUE	2.12e-139	726.043
CEL-VLDL-P	Colorectal cancer	rs3812316	7	73020337	G	C	-0.0306351	0.00530854	7.9e-09	-0.011	0.024	0.647301	TRUE	6.74e-07	30.0355
CEL-VLDL-P	Colorectal cancer	rs3860847	8	126631799	A	G	-0.108525	0.00590229	1.7e-75	0.0433	0.0193	0.0245601	TRUE	4.99e-54	305.955
CEL-VLDL-P	Colorectal cancer	rs3963364	3	12385357	A	C	0.0330198	0.00486474	1.1e-11	0.0046	0.0132	0.726099	TRUE	3.06e-09	42.0106
CEL-VLDL-P	Colorectal cancer	rs4491981	4	171563776	A	C	-0.031736	0.00568539	2.4e-08	0.0071	0.0278	0.7981	TRUE	1.01e-06	31.9572
CEL-VLDL-P	Colorectal cancer	rs4646246	8	18248661	G	A	-0.0254799	0.00466361	4.7e-08	0.025	0.0167	0.1332	TRUE	2.31e-05	27.3562
CEL-VLDL-P	Colorectal cancer	rs56001710	7	25983400	T	A	0.029079	0.00512141	1.4e-08	0.0151	0.0134	0.2598	TRUE	4.45e-06	29.0554
CEL-VLDL-P	Colorectal cancer	rs56290633	19	45401783	C	T	-0.0316111	0.00414121	2.3e-14	0.0102	0.0203	0.6163	TRUE	3.64e-11	56.0313
CEL-VLDL-P	Colorectal cancer	rs62117489	19	8442202	A	C	0.0410238	0.0042864	1.1e-21	-0.004	0.021	0.848	TRUE	2.03e-17	96.3124
CEL-VLDL-P	Colorectal cancer	rs632057	6	139834012	G	T	-0.0533965	0.00860369	5.4e-10	0.0482	0.0405	0.2342	TRUE	4.79e-07	34.9741
CEL-VLDL-P	Colorectal cancer	rs676210	2	21231524	A	G	-0.0333973	0.00409152	3.3e-16	-0.0089	0.0133	0.5015	TRUE	2.24e-12	60.0188
CEL-VLDL-P	Colorectal cancer	rs684773	3	135956305	C	A	-0.0872771	0.00488478	2.1e-71	-0.0027	0.0142	0.8496	TRUE	4.45e-57	287.234
CEL-VLDL-P	Colorectal cancer	rs6971365	7	130432481	C	T	0.0372847	0.00469193	1.9e-15	-0.0196	0.0152	0.1987	TRUE	5.76e-11	57.1954
CEL-VLDL-P	Colorectal cancer	rs7133378	12	124409502	A	G	0.0298356	0.00435812	7.6e-12	0.0083	0.0128	0.518601	TRUE	4.98e-09	42.442
CEL-VLDL-P	Colorectal cancer	rs7140110	13	114544024	C	T	-0.0253396	0.00425137	2.5e-09	-0.0212	0.0148	0.1507	TRUE	2.52e-06	32.1557
CEL-VLDL-P	Colorectal cancer	rs71640850	1	219662537	A	T	0.0283421	0.00433131	6e-11	0.0223	0.0143	0.1193	TRUE	2.31e-07	38.7912
CEL-VLDL-P	Colorectal cancer	rs7205804	16	57004889	A	G	0.0304738	0.00548306	2.7e-08	0.0015	0.0247	0.952	TRUE	7.26e-07	28.7876
CEL-VLDL-P	Colorectal cancer	rs72555385	7	73123473	G	A	-0.0364442	0.00400206	8.5e-20	0.0141	0.0126	0.2647	TRUE	1.8e-14	75.3858
CEL-VLDL-P	Colorectal cancer	rs72836561	17	41926126	T	C	0.0631561	0.00920108	6.7e-12	-0.0247	0.0435	0.5697	TRUE	3.64e-09	43.0474
CEL-VLDL-P	Colorectal cancer	rs73596816	6	161017363	A	G	0.110482	0.0113561	2.3e-22	0.0179	0.0511	0.7264	TRUE	1.1e-17	85.7248
CEL-VLDL-P	Colorectal cancer	rs73732214	6	32623528	A	G	-0.122714	0.0110117	7.7e-29	-0.0522	0.0345	0.1297	TRUE	1.22e-20	112.629
CEL-VLDL-P	Colorectal cancer	rs752446	8	10649767	A	G	0.0359062	0.00584536	8.1e-10	0.0111	0.0183	0.5447	TRUE	1.64e-07	35.8311
CEL-VLDL-P	Colorectal cancer	rs79439217	1	63060037	TAAGAA	T	0.0341083	0.00409126	7.6e-17	-0.0243	0.0129	0.0583096	TRUE	3.22e-11	62.8074
CEL-VLDL-P	Colorectal cancer	rs79598313	1	27284913	T	C	-0.076947	0.0041467	7.3e-77	0.0012	0.0137	0.9291	TRUE	9.06e-62	311.976
CEL-VLDL-P	Colorectal cancer	rs883863	11	116389017	A	G	0.098074	0.0131608	9.2e-14	0.0004	0.0575	0.994	TRUE	2.47e-11	50.1925
CEL-VLDL-P	Colorectal cancer	rs9889584	17	17434141	A	G	0.0249207	0.00432615	8.4e-09	0.0019	0.0139	0.8915	TRUE	3.36e-07	30.4741
CEL-VLDL-P	Colorectal cancer	rs998584	6	43757896	A	C	0.0475594	0.00821512	7.1e-09	-0.0056	0.0363	0.8767	TRUE	3.05e-07	30.3765
VL-VLDL-P	Colorectal cancer	rs10455872	6	161010118	G	A	0.0266482	0.0039599	1.7e-11	0.0187	0.0122	0.1243	TRUE	8.73e-08	40.824
VL-VLDL-P	Colorectal cancer	rs111909590	6	160545046	T	C	-0.179616	0.007332	1.6e-132	-0.0038	0.0339	0.9108	TRUE	3.4e-106	542.731
VL-VLDL-P	Colorectal cancer	rs11231694	11	63862882	C	G	0.0593722	0.00975716	1.2e-09	0.022	0.0453	0.627001	TRUE	1.62e-07	33.8297
VL-VLDL-P	Colorectal cancer	rs1130580	6	31236679	C	T	0.0520203	0.00869601	2.2e-09	0.0202	0.0165	0.2195	TRUE	1.45e-06	32.8222
VL-VLDL-P	Colorectal cancer	rs11429307	5	55857025	GT	G	0.0254079	0.00451197	1.8e-08	-0.0011	0.0136	0.9373	TRUE	5.41e-07	30.5928
VL-VLDL-P	Colorectal cancer	rs116843064	19	8429323	A	G	0.0577074	0.00504881	3e-30	-0.0066	0.018	0.7157	TRUE	6.79e-24	118.801
VL-VLDL-P	Colorectal cancer	rs117733303	6	160922870	G	A	-0.232114	0.0142102	5.6e-60	-0.0148	0.0623	0.8121	TRUE	7.94e-48	241.779
VL-VLDL-P	Colorectal cancer	rs11903847	2	25592918	C	T	-0.296907	0.014673	4.8e-91	0.0047	0.0237	0.8438	TRUE	9.93e-73	369.594
VL-VLDL-P	Colorectal cancer	rs11976955	7	130433594	G	C	-0.0234368	0.00426732	4e-08	-0.0194	0.0131	0.1387	TRUE	1.99e-05	28.1676
VL-VLDL-P	Colorectal cancer	rs1260326	2	27730940	C	T	0.0341952	0.00427575	1.3e-15	0.0099	0.0127	0.4357	TRUE	9.01e-12	58.0218
VL-VLDL-P	Colorectal cancer	rs13108218	4	3443931	G	A	-0.0917567	0.00404508	6.5e-114	0.0235	0.0123	0.0572796	TRUE	2.04e-84	465.369
VL-VLDL-P	Colorectal cancer	rs13191810	6	32586831	T	C	-0.0347752	0.00410092	2.3e-17	0.0076	0.0125	0.5399	TRUE	2.3e-13	65.9179
VL-VLDL-P	Colorectal cancer	rs13266992	8	18239697	C	T	0.0414621	0.00426325	2.3e-22	-0.0165	0.0143	0.2473	TRUE	2.33e-16	85.0415
VL-VLDL-P	Colorectal cancer	rs13389219	2	165528876	T	C	0.0287917	0.00514955	2.3e-08	0.0183	0.0135	0.1761	TRUE	1.03e-05	28.2374
VL-VLDL-P	Colorectal cancer	rs144018203	11	116916060	C	G	-0.0505375	0.00405392	1.1e-35	0.0038	0.0157	0.8092	TRUE	1.89e-28	140.341
VL-VLDL-P	Colorectal cancer	rs150844304	15	43726625	C	A	0.269134	0.0200477	4.3e-41	-0.0132	0.0951	0.8896	TRUE	5.26e-33	175.975
VL-VLDL-P	Colorectal cancer	rs1801689	17	64210580	C	A	0.133501	0.0125404	1.8e-26	-0.0418	0.0619	0.499501	TRUE	2.46e-20	102.692
VL-VLDL-P	Colorectal cancer	rs187429064	19	19380513	G	A	-0.0921467	0.0115203	1.3e-15	-0.1183	0.0555	0.0331101	TRUE	4.88e-10	57.8647
VL-VLDL-P	Colorectal cancer	rs1883715	20	39174140	T	C	-0.110889	0.018072	8.5e-10	-0.0609	0.0688	0.3765	TRUE	3.28e-07	37.5738
VL-VLDL-P	Colorectal cancer	rs201289443	10	99710001	G	C	-0.0247231	0.00435026	1.3e-08	0.0135	0.0126	0.285	TRUE	3.87e-06	30.2387
VL-VLDL-P	Colorectal cancer	rs2186037	6	127455029	G	A	0.0227527	0.00411518	3.2e-08	-0.0314	0.0202	0.12	TRUE	1.99e-05	28.8345
VL-VLDL-P	Colorectal cancer	rs2275647	13	95231825	A	G	0.0335368	0.00396876	2.9e-17	0.0145	0.0123	0.2364	TRUE	1.79e-12	64.6611
VL-VLDL-P	Colorectal cancer	rs2478236	10	94797973	A	G	0.0226443	0.00414445	4.7e-08	0.0155	0.0124	0.2116	TRUE	1.41e-05	26.9216
VL-VLDL-P	Colorectal cancer	rs2925979	16	81534790	C	T	-0.0275029	0.00404414	1e-11	0.007	0.0153	0.648	TRUE	3.82e-09	41.9276
VL-VLDL-P	Colorectal cancer	rs2972140	2	227104111	C	T	-0.0343491	0.004318	1.8e-15	-0.0057	0.013	0.662101	TRUE	4.07e-12	57.1692
VL-VLDL-P	Colorectal cancer	rs328	8	19819724	G	C	0.0400074	0.00414267	4.6e-22	-0.0002	0.0159	0.9899	TRUE	5.2e-18	83.7997
VL-VLDL-P	Colorectal cancer	rs34060476	7	73037956	G	A	-0.192664	0.00656765	3.7e-189	0.0107	0.0191	0.5774	TRUE	3.69e-149	776.204
VL-VLDL-P	Colorectal cancer	rs34682685	16	72096227	A	G	-0.113945	0.00580504	8.8e-86	0.0424	0.019	0.0257199	TRUE	7.82e-62	349.622
VL-VLDL-P	Colorectal cancer	rs3860847	8	126631799	A	G	0.0439797	0.00653896	1.7e-11	0.0113	0.0302	0.7088	TRUE	4.58e-09	41.3011
VL-VLDL-P	Colorectal cancer	rs4491981	4	171563776	A	C	0.0334658	0.00486046	5.8e-12	0.0046	0.0132	0.726099	TRUE	1.79e-09	43.1536
VL-VLDL-P	Colorectal cancer	rs4760254	12	57766392	C	G	-0.0264858	0.00466018	1.3e-08	0.025	0.0167	0.1332	TRUE	9.43e-06	29.5593
VL-VLDL-P	Colorectal cancer	rs483082	19	45416178	T	G	-0.0308433	0.00463103	2.7e-11	0.0093	0.0171	0.5868	TRUE	1.02e-08	39.8443
VL-VLDL-P	Colorectal cancer	rs56001710	7	25983400	T	A	0.0463565	0.00466641	3e-23	0.0036	0.0158	0.8221	TRUE	1.35e-18	89.3877
VL-VLDL-P	Colorectal cancer	rs58542926	19	19379549	T	C	-0.0279795	0.00413829	1.4e-11	0.0102	0.0203	0.6163	TRUE	5.33e-09	43.892
VL-VLDL-P	Colorectal cancer	rs6073958	20	44551855	C	T	-0.110093	0.00755369	4.1e-48	0.0138	0.0229	0.547	TRUE	1.83e-37	192.427
VL-VLDL-P	Colorectal cancer	rs60960031	2	21530659	A	G	0.0538167	0.00497414	2.8e-27	-0.0296	0.0173	0.08745	TRUE	4.01e-19	106.245
VL-VLDL-P	Colorectal cancer	rs61838776	1	219618564	A	C	-0.0249464	0.00404147	6.7e-10	0.0152	0.0126	0.2247	TRUE	5.82e-07	34.467
VL-VLDL-P	Colorectal cancer	rs632057	6	139834012	G	T	0.0304475	0.00539732	1.7e-08	-0.0028	0.0246	0.9109	TRUE	5.58e-07	28.8448
VL-VLDL-P	Colorectal cancer	rs676210	2	21231524	A	G	-0.0360714	0.00409171	1.2e-18	-0.0089	0.0133	0.5015	TRUE	2.88e-14	70.021
VL-VLDL-P	Colorectal cancer	rs684773	3	135956305	C	A	-0.0998361	0.00488015	5.1e-93	-0.0027	0.0142	0.8496	TRUE	2.48e-74	376.135
VL-VLDL-P	Colorectal cancer	rs7018333	8	59402570	G	A	0.0357905	0.00468924	2.3e-14	-0.0196	0.0152	0.1987	TRUE	3.65e-10	52.7009
VL-VLDL-P	Colorectal cancer	rs7133378	12	124409502	A	G	-0.0259503	0.00423384	8.8e-10	-0.0065	0.0146	0.654	TRUE	1.19e-07	34.1757
VL-VLDL-P	Colorectal cancer	rs7140110	13	114544024	C	T	-0.0325379	0.00424808	1.9e-14	-0.0212	0.0148	0.1507	TRUE	4.69e-10	53.0293
VL-VLDL-P	Colorectal cancer	rs72555385	7	73123473	G	A	0.0276407	0.00432873	1.7e-10	0.0223	0.0143	0.1193	TRUE	4.88e-07	36.8944
VL-VLDL-P	Colorectal cancer	rs72836561	17	41926126	T	C	0.0713459	0.0091946	8.5e-15	-0.0247	0.0435	0.5697	TRUE	2.05e-11	54.9413
VL-VLDL-P	Colorectal cancer	rs72986845	1	109615481	C	A	0.121673	0.0113479	8e-27	0.0179	0.0511	0.7264	TRUE	3.29e-21	103.987
VL-VLDL-P	Colorectal cancer	rs73596816	6	161017363	A	G	-0.0335721	0.0058576	1e-08	0.0012	0.0191	0.9497	TRUE	3.24e-07	30.4055
VL-VLDL-P	Colorectal cancer	rs73732214	6	32623528	A	G	-0.100194	0.0110122	9.2e-20	-0.0522	0.0345	0.1297	TRUE	7.28e-14	75.0594
VL-VLDL-P	Colorectal cancer	rs752446	8	10649767	A	G	0.0354641	0.00584562	1.3e-09	0.0111	0.0183	0.5447	TRUE	2.36e-07	34.954
VL-VLDL-P	Colorectal cancer	rs75634664	17	17538289	G	C	0.0315919	0.00408766	1.1e-14	-0.0243	0.0129	0.0583096	TRUE	1.12e-09	53.8777
VL-VLDL-P	Colorectal cancer	rs76895963	12	4384844	G	T	0.0498072	0.00861534	7.4e-09	-0.0371	0.0422	0.379	TRUE	1.66e-06	32.3128
VL-VLDL-P	Colorectal cancer	rs78058190	2	219699999	A	G	-0.086607	0.0154104	1.9e-08	0.1312	0.0653	0.04458	TRUE	3.39e-05	34.7684
VL-VLDL-P	Colorectal cancer	rs79439217	1	63060037	TAAGAA	T	0.0645974	0.0102463	2.9e-10	0.0248	0.0852	0.770999	TRUE	3.37e-08	45.7313
VL-VLDL-P	Colorectal cancer	rs79598313	1	27284913	T	C	-0.0741524	0.00414312	1.2e-71	0.0012	0.0137	0.9291	TRUE	1.39e-57	289.67
VL-VLDL-P	Colorectal cancer	rs821840	16	56993886	G	A	0.108456	0.0131494	1.6e-16	0.0004	0.0575	0.994	TRUE	1.48e-13	61.3876
VL-VLDL-P	Colorectal cancer	rs883863	11	116389017	A	G	-0.0673482	0.0042362	6.5e-57	0.0256	0.0207	0.2172	TRUE	1.08e-42	229.3
VL-VLDL-P	Colorectal cancer	rs964184	11	116648917	C	G	0.0251892	0.00432323	5.7e-09	0.0019	0.0139	0.8915	TRUE	2.45e-07	31.1345
VL-VLDL-P	Colorectal cancer	rs9889584	17	17434141	A	G	-0.211109	0.00583729	1e-200	-0.0282	0.0153	0.0641594	TRUE	2.82e-218	1193.09
VL-VLDL-P	Colorectal cancer	rs9968117	3	52838654	T	C	0.0531135	0.00820919	9.8e-11	-0.0056	0.0363	0.8767	TRUE	1e-08	37.8881
VL-VLDL-P	Colorectal cancer	rs998584	6	43757896	A	C	-0.0363682	0.00607253	2.1e-09	-0.0408	0.0218	0.0616198	TRUE	5.69e-06	32.3719
L-VLDL-P	Colorectal cancer	rs10455872	6	161010118	G	A	0.0331469	0.00396007	5.7e-17	0.0187	0.0122	0.1243	TRUE	9.01e-12	63.1757
L-VLDL-P	Colorectal cancer	rs10504255	8	59398461	A	G	-0.161138	0.00736729	4.8e-106	-0.0038	0.0339	0.9108	TRUE	5.01e-85	436.406
L-VLDL-P	Colorectal cancer	rs10864726	1	230296153	T	C	-0.0265781	0.00421738	2.9e-10	-0.0059	0.0145	0.6856	TRUE	4.56e-08	36.34
L-VLDL-P	Colorectal cancer	rs111909590	6	160545046	T	C	-0.045158	0.00407128	1.4e-28	-0.0136	0.0135	0.3167	TRUE	2.25e-21	112.226
L-VLDL-P	Colorectal cancer	rs11231694	11	63862882	C	G	0.0607597	0.00980413	5.7e-10	0.022	0.0453	0.627001	TRUE	9.36e-08	35.4298
L-VLDL-P	Colorectal cancer	rs1130580	6	31236679	C	T	0.0508366	0.00873599	5.9e-09	0.0202	0.0165	0.2195	TRUE	2.98e-06	31.3451
L-VLDL-P	Colorectal cancer	rs11429307	5	55857025	GT	G	0.0257404	0.00453368	1.4e-08	-0.0011	0.0136	0.9373	TRUE	4.36e-07	31.399
L-VLDL-P	Colorectal cancer	rs116843064	19	8429323	A	G	0.0560648	0.00507178	2.1e-28	-0.0066	0.018	0.7157	TRUE	1.97e-22	112.127
L-VLDL-P	Colorectal cancer	rs117733303	6	160922870	G	A	-0.230034	0.0142738	2e-58	-0.0148	0.0623	0.8121	TRUE	1.35e-46	237.456
L-VLDL-P	Colorectal cancer	rs11976955	7	130433594	G	C	-0.281849	0.0147436	1.8e-81	0.0047	0.0237	0.8438	TRUE	4.38e-65	332.95
L-VLDL-P	Colorectal cancer	rs1260326	2	27730940	C	T	0.0340556	0.00429524	2.2e-15	0.0099	0.0127	0.4357	TRUE	1.38e-11	57.5488
L-VLDL-P	Colorectal cancer	rs12916	5	74656539	C	T	-0.0910186	0.00406344	4e-111	0.0235	0.0123	0.0572796	TRUE	2.82e-82	457.882
L-VLDL-P	Colorectal cancer	rs13108218	4	3443931	G	A	0.0235041	0.00406288	7.2e-09	0.0109	0.0122	0.3733	TRUE	1.68e-06	30.5328
L-VLDL-P	Colorectal cancer	rs13191810	6	32586831	T	C	-0.0371389	0.00411959	2e-19	0.0076	0.0125	0.5399	TRUE	5.74e-15	75.1895
L-VLDL-P	Colorectal cancer	rs13265201	8	11493678	G	C	0.0430671	0.00428377	8.9e-24	-0.0165	0.0143	0.2473	TRUE	1.93e-17	91.7582
L-VLDL-P	Colorectal cancer	rs13389219	2	165528876	T	C	0.0322239	0.00410543	4.2e-15	0.0156	0.0177	0.3781	TRUE	3.07e-11	57.2048
L-VLDL-P	Colorectal cancer	rs141469619	11	116714293	G	A	-0.0490978	0.00407232	1.8e-33	0.0038	0.0157	0.8092	TRUE	1.06e-26	132.45
L-VLDL-P	Colorectal cancer	rs150844304	15	43726625	C	A	0.27894	0.0210194	3.4e-40	0.055	0.0994	0.580399	TRUE	2.42e-31	180.046
L-VLDL-P	Colorectal cancer	rs157592	19	45424514	C	A	0.130683	0.0125972	3.3e-25	-0.0418	0.0619	0.499501	TRUE	2.32e-19	98.3983
L-VLDL-P	Colorectal cancer	rs1801689	17	64210580	C	A	0.0503234	0.00525014	9.2e-22	0.0438	0.02	0.02844	TRUE	2.57e-14	88.056
L-VLDL-P	Colorectal cancer	rs1823949	4	15099148	C	T	-0.0846924	0.0115723	2.5e-13	-0.1183	0.0555	0.0331101	TRUE	1.98e-08	48.8775
L-VLDL-P	Colorectal cancer	rs2186037	6	127455029	G	A	0.0232638	0.00422392	3.6e-08	0.0048	0.0184	0.793999	TRUE	1.43e-06	27.8174
L-VLDL-P	Colorectal cancer	rs2925979	16	81534790	C	T	0.0337345	0.00398786	2.7e-17	0.0145	0.0123	0.2364	TRUE	1.69e-12	65.4261
L-VLDL-P	Colorectal cancer	rs2943640	2	227093585	C	A	-0.0338157	0.00433753	6.4e-15	-0.0057	0.013	0.662101	TRUE	1.1e-11	55.4066
L-VLDL-P	Colorectal cancer	rs328	8	19819724	G	C	0.0376651	0.00416142	1.4e-19	-0.0009	0.0159	0.9525	TRUE	6.16e-16	74.1486
L-VLDL-P	Colorectal cancer	rs34060476	7	73037956	G	A	-0.192955	0.00659822	5.4e-188	0.0107	0.0191	0.5774	TRUE	3.11e-148	778.567
L-VLDL-P	Colorectal cancer	rs34682685	16	72096227	A	G	-0.114224	0.0058315	2e-85	0.0424	0.019	0.0257199	TRUE	1.44e-61	351.341
L-VLDL-P	Colorectal cancer	rs3860847	8	126631799	A	G	0.0453144	0.00656855	5.2e-12	0.0113	0.0302	0.7088	TRUE	1.78e-09	43.8469
L-VLDL-P	Colorectal cancer	rs4491981	4	171563776	A	C	0.032375	0.00488309	3.4e-11	0.0046	0.0132	0.726099	TRUE	7.15e-09	40.3853
L-VLDL-P	Colorectal cancer	rs4760254	12	57766392	C	G	-0.025974	0.00468139	2.9e-08	0.025	0.0167	0.1332	TRUE	1.64e-05	28.4277
L-VLDL-P	Colorectal cancer	rs4970836	1	109821797	A	G	-0.0309758	0.00465219	2.8e-11	0.0093	0.0171	0.5868	TRUE	1.03e-08	40.1875
L-VLDL-P	Colorectal cancer	rs56001710	7	25983400	T	A	0.0357704	0.00474357	4.7e-14	0.0049	0.0231	0.8327	TRUE	2.66e-11	51.646
L-VLDL-P	Colorectal cancer	rs58542926	19	19379549	T	C	-0.0260593	0.00415715	3.6e-10	0.0102	0.0203	0.6163	TRUE	6.85e-08	38.0723
L-VLDL-P	Colorectal cancer	rs59296513	8	22882293	A	G	-0.120146	0.00758749	1.8e-56	0.0138	0.0229	0.547	TRUE	4.8e-44	229.247
L-VLDL-P	Colorectal cancer	rs60960031	2	21530659	A	G	-0.0238738	0.00428394	2.5e-08	-0.0312	0.0134	0.0197002	TRUE	7.43e-05	28.5718
L-VLDL-P	Colorectal cancer	rs6102034	20	39186590	G	C	-0.0278496	0.00405981	6.9e-12	0.0152	0.0126	0.2247	TRUE	1.99e-08	42.9593
L-VLDL-P	Colorectal cancer	rs632057	6	139834012	G	T	-0.0252523	0.00430395	4.4e-09	0.0136	0.0127	0.2857	TRUE	1.72e-06	32.1145
L-VLDL-P	Colorectal cancer	rs676210	2	21231524	A	G	-0.0359043	0.0041114	2.5e-18	-0.0089	0.0133	0.5015	TRUE	5.1e-14	69.3733
L-VLDL-P	Colorectal cancer	rs684773	3	135956305	C	A	-0.108268	0.0049023	4.4e-108	-0.0027	0.0142	0.8496	TRUE	2.33e-86	442.608
L-VLDL-P	Colorectal cancer	rs7133378	12	124409502	A	G	0.0345131	0.00471077	2.4e-13	-0.0196	0.0152	0.1987	TRUE	2.05e-09	49.0046
L-VLDL-P	Colorectal cancer	rs7140110	13	114544024	C	T	-0.0333586	0.00426749	5.4e-15	-0.0212	0.0148	0.1507	TRUE	1.89e-10	55.7395
L-VLDL-P	Colorectal cancer	rs72555385	7	73123473	G	A	0.0284391	0.00434846	6.2e-11	0.0223	0.0143	0.1193	TRUE	2.34e-07	39.0573
L-VLDL-P	Colorectal cancer	rs72836561	17	41926126	T	C	0.0723083	0.00923651	4.9e-15	-0.0247	0.0435	0.5697	TRUE	1.34e-11	56.4343
L-VLDL-P	Colorectal cancer	rs73015034	19	11209722	A	C	0.12522	0.0113992	4.5e-28	0.0179	0.0511	0.7264	TRUE	3.38e-22	110.144
L-VLDL-P	Colorectal cancer	rs73596816	6	161017363	A	G	-0.0409707	0.00602909	1.1e-11	0.0091	0.0274	0.739799	TRUE	2.8e-09	42.5707
L-VLDL-P	Colorectal cancer	rs73732214	6	32623528	A	G	-0.0907738	0.0110652	2.3e-16	-0.0522	0.0345	0.1297	TRUE	2.38e-11	61.6016
L-VLDL-P	Colorectal cancer	rs75634664	17	17538289	G	C	0.0351815	0.00587375	2.1e-09	0.0111	0.0183	0.5447	TRUE	3.41e-07	34.3989
L-VLDL-P	Colorectal cancer	rs7679	20	44576502	C	T	0.0490709	0.00865427	1.4e-08	-0.0371	0.0422	0.379	TRUE	2.71e-06	31.3643
L-VLDL-P	Colorectal cancer	rs76895963	12	4384844	G	T	0.0521982	0.00512153	2.2e-24	-0.0315	0.0226	0.1645	TRUE	1.66e-17	95.1848
L-VLDL-P	Colorectal cancer	rs78058190	2	219699999	A	G	-0.0861671	0.0154808	2.6e-08	0.1312	0.0653	0.04458	TRUE	4.18e-05	34.416
L-VLDL-P	Colorectal cancer	rs79439217	1	63060037	TAAGAA	T	0.0594214	0.0102928	7.8e-09	0.0248	0.0852	0.770999	TRUE	4.54e-07	38.6939
L-VLDL-P	Colorectal cancer	rs79598313	1	27284913	T	C	-0.0755562	0.00416209	1.2e-73	0.0012	0.0137	0.9291	TRUE	3.42e-59	300.771
L-VLDL-P	Colorectal cancer	rs821840	16	56993886	G	A	0.107474	0.0132096	4.1e-16	0.0004	0.0575	0.994	TRUE	3.14e-13	60.2804
L-VLDL-P	Colorectal cancer	rs883863	11	116389017	A	G	-0.0633527	0.00425537	4e-50	0.0256	0.0207	0.2172	TRUE	1.85e-37	202.854
L-VLDL-P	Colorectal cancer	rs964184	11	116648917	C	G	0.0253959	0.00434311	5e-09	0.0019	0.0139	0.8915	TRUE	2.22e-07	31.6477
L-VLDL-P	Colorectal cancer	rs9889584	17	17434141	A	G	-0.213424	0.00586412	1e-200	-0.0282	0.0153	0.0641594	TRUE	4.36e-221	1219.68
L-VLDL-P	Colorectal cancer	rs9968117	3	52838654	T	C	0.0536309	0.00824628	7.8e-11	-0.0056	0.0363	0.8767	TRUE	8.4e-09	38.6301
L-VLDL-P	Colorectal cancer	rs998584	6	43757896	A	C	-0.0378032	0.00610042	5.8e-10	-0.0408	0.0218	0.0616198	TRUE	2.32e-06	34.9778
M-VLDL-P	Colorectal cancer	rs10096633	8	19830921	T	C	0.0330675	0.00397913	9.6e-17	0.0187	0.0122	0.1243	TRUE	1.31e-11	62.8733
M-VLDL-P	Colorectal cancer	rs10127775	1	230295789	T	A	-0.108107	0.00623479	2.4e-67	0.0138	0.0185	0.4566	TRUE	3.37e-52	292.743
M-VLDL-P	Colorectal cancer	rs10260606	7	44584551	C	G	-0.0297987	0.00421188	1.5e-12	-0.0012	0.0183	0.9477	TRUE	2.76e-10	48.8351
M-VLDL-P	Colorectal cancer	rs10504255	8	59398461	A	G	0.0318674	0.00531446	2e-09	0.0192	0.0224	0.3907	TRUE	5.92e-07	34.9049
M-VLDL-P	Colorectal cancer	rs1065853	19	45413233	T	G	-0.0294104	0.00436723	1.6e-11	-0.0059	0.0145	0.6856	TRUE	4.77e-09	44.501
M-VLDL-P	Colorectal cancer	rs10842724	12	9172646	C	T	-0.256848	0.00758479	1e-200	-0.0756	0.0359	0.0350598	TRUE	1.46e-189	1136.04
M-VLDL-P	Colorectal cancer	rs11057397	12	124419728	T	C	0.0251136	0.00419571	2.2e-09	-0.0088	0.0198	0.6582	TRUE	2.38e-07	35.1997
M-VLDL-P	Colorectal cancer	rs112875651	8	126506694	A	G	-0.0271521	0.00434879	4.3e-10	-0.0255	0.0146	0.0807997	TRUE	1.43e-06	37.9525
M-VLDL-P	Colorectal cancer	rs114165349	1	27021913	C	G	-0.0781734	0.00427161	8.2e-75	-0.0278	0.0142	0.0496901	TRUE	2.31e-54	336.321
M-VLDL-P	Colorectal cancer	rs11429307	5	55857025	GT	G	0.0761172	0.0138018	3.5e-08	-0.0176	0.0576	0.760001	TRUE	1.53e-06	29.9158
M-VLDL-P	Colorectal cancer	rs11753995	6	160575366	A	G	0.0365979	0.00524377	3e-12	-0.0066	0.018	0.7157	TRUE	1.11e-09	47.753
M-VLDL-P	Colorectal cancer	rs11755689	6	32586376	G	A	0.0371942	0.00546611	1e-11	0.0148	0.024	0.5378	TRUE	5.72e-09	45.1627
M-VLDL-P	Colorectal cancer	rs118170342	19	45401868	C	T	0.0485075	0.00449631	3.9e-27	-0.0147	0.0135	0.2761	TRUE	4.13e-20	120.619
M-VLDL-P	Colorectal cancer	rs12151108	19	11197261	A	G	0.110406	0.0105629	1.4e-25	-0.0243	0.0459	0.596901	TRUE	6.74e-20	109.818
M-VLDL-P	Colorectal cancer	rs12208357	6	160543148	T	C	-0.126351	0.00632951	1.2e-88	-0.0168	0.028	0.5499	TRUE	1.88e-69	388.422
M-VLDL-P	Colorectal cancer	rs12239736	1	63085997	A	T	0.066342	0.00808899	2.4e-16	0.0215	0.0357	0.547599	TRUE	1.41e-12	65.9837
M-VLDL-P	Colorectal cancer	rs12740374	1	109817590	T	G	-0.0687692	0.00437678	1.2e-55	-0.0509	0.0207	0.0137	TRUE	1.45e-38	245.203
M-VLDL-P	Colorectal cancer	rs12916	5	74656539	C	T	-0.0891177	0.00495031	1.9e-72	0.0146	0.0178	0.4114	TRUE	5.53e-56	315.622
M-VLDL-P	Colorectal cancer	rs13059141	3	52841220	A	G	0.0507134	0.00420066	1.5e-33	0.0109	0.0122	0.3733	TRUE	1.97e-25	142.281
M-VLDL-P	Colorectal cancer	rs13108218	4	3443931	G	A	-0.0391067	0.00648672	1.7e-09	-0.0393	0.0225	0.08085	TRUE	3.68e-06	35.3403
M-VLDL-P	Colorectal cancer	rs13389219	2	165528876	T	C	-0.0333045	0.00426025	5.4e-15	0.0076	0.0125	0.5399	TRUE	1.62e-11	60.4574
M-VLDL-P	Colorectal cancer	rs139974673	15	44027885	C	T	-0.0316067	0.00421298	6.3e-14	0.0038	0.0157	0.8092	TRUE	3.69e-11	54.8521
M-VLDL-P	Colorectal cancer	rs141469619	11	116714293	G	A	0.0741159	0.0129797	1.1e-08	-0.0444	0.0614	0.4701	TRUE	1.61e-06	31.9207
M-VLDL-P	Colorectal cancer	rs144503444	8	19773155	C	T	0.173446	0.0217413	1.5e-15	0.055	0.0994	0.580399	TRUE	5.05e-12	69.5464
M-VLDL-P	Colorectal cancer	rs186696265	6	161111700	T	C	0.118274	0.0155284	2.6e-14	-0.0303	0.0728	0.6774	TRUE	3.11e-11	57.7245
M-VLDL-P	Colorectal cancer	rs1900349	2	134688669	C	T	-0.234678	0.0173545	1.2e-41	-0.0871	0.0737	0.2373	TRUE	4.49e-31	179.592
M-VLDL-P	Colorectal cancer	rs1936806	6	127451665	T	C	0.0278266	0.00489502	1.3e-08	-0.0104	0.0131	0.4286	TRUE	2.11e-06	31.5014
M-VLDL-P	Colorectal cancer	rs200730299	1	55491853	C	A	0.0248022	0.00414927	2.3e-09	0.008	0.0122	0.5117	TRUE	4.06e-07	35.0301
M-VLDL-P	Colorectal cancer	rs247616	16	56989590	T	C	-0.0463597	0.00552951	5.1e-17	-0.0141	0.0205	0.4907	TRUE	5.65e-13	77.5516
M-VLDL-P	Colorectal cancer	rs2478236	10	94797973	A	G	-0.0665462	0.00439929	1.1e-51	0.0085	0.0146	0.5575	TRUE	2.48e-40	223.923
M-VLDL-P	Colorectal cancer	rs261290	15	58678720	C	T	-0.0250446	0.00420085	2.5e-09	0.007	0.0153	0.648	TRUE	2.74e-07	34.7652
M-VLDL-P	Colorectal cancer	rs2737245	8	116658583	T	G	-0.0249688	0.00433875	8.7e-09	0.0061	0.0125	0.6271	TRUE	7.76e-07	32.4503
M-VLDL-P	Colorectal cancer	rs2738447	19	11227480	C	A	-0.0279428	0.00459805	1.2e-09	0.025	0.0136	0.0663804	TRUE	3.64e-06	36.1298
M-VLDL-P	Colorectal cancer	rs28377109	6	32434716	A	C	0.0306097	0.00419409	2.9e-13	0.0238	0.0125	0.0560906	TRUE	1.22e-08	52.0635
M-VLDL-P	Colorectal cancer	rs34042070	16	72101525	G	C	0.0470631	0.00642484	2.4e-13	-0.0362	0.0292	0.2158	TRUE	1.8e-09	52.3372
M-VLDL-P	Colorectal cancer	rs4299376	2	44072576	T	G	0.0483814	0.00529887	6.8e-20	0.0109	0.0137	0.4266	TRUE	4.9e-15	81.9575
M-VLDL-P	Colorectal cancer	rs4533439	2	21141815	C	T	-0.040273	0.00440553	6.2e-20	-0.016	0.0194	0.4117	TRUE	5.02e-15	81.7833
M-VLDL-P	Colorectal cancer	rs4665642	2	21213185	A	G	0.0295018	0.00419519	2e-12	0.0058	0.0142	0.681	TRUE	9.28e-10	48.5154
M-VLDL-P	Colorectal cancer	rs4665972	2	27598097	C	T	-0.0319361	0.00412136	9.3e-15	0.0095	0.0138	0.4937	TRUE	3.15e-11	58.4053
M-VLDL-P	Colorectal cancer	rs55747707	7	73037366	A	G	-0.0621642	0.00423082	7.1e-49	0.022	0.0127	0.0828209	TRUE	2.72e-35	213.017
M-VLDL-P	Colorectal cancer	rs56325564	17	45766771	A	G	-0.0574203	0.00512479	3.9e-29	0.0322	0.0174	0.0637896	TRUE	2.98e-20	123.197
M-VLDL-P	Colorectal cancer	rs58542926	19	19379549	T	C	0.026687	0.00414653	1.2e-10	0.031	0.0127	0.01502	TRUE	2.79e-06	40.9452
M-VLDL-P	Colorectal cancer	rs635634	9	136155000	T	C	-0.134969	0.00783937	2e-66	0.0138	0.0229	0.547	TRUE	6.8e-52	289.454
M-VLDL-P	Colorectal cancer	rs654689	6	139834869	A	G	0.0442344	0.00533475	1.1e-16	-0.0258	0.0144	0.0737497	TRUE	3.22e-11	67.5268
M-VLDL-P	Colorectal cancer	rs6601299	8	9184691	C	T	-0.0251898	0.00418215	1.7e-09	-0.0082	0.0181	0.6501	TRUE	2.02e-07	35.3225
M-VLDL-P	Colorectal cancer	rs6602909	13	114551993	C	T	0.0398875	0.00684177	5.5e-09	0.0502	0.0271	0.0637793	TRUE	1.07e-05	33.1769
M-VLDL-P	Colorectal cancer	rs693	2	21232195	A	G	0.0306824	0.00438441	2.6e-12	0.0274	0.0132	0.0376999	TRUE	8.74e-08	47.8485
M-VLDL-P	Colorectal cancer	rs71630059	3	136581611	A	G	0.0923138	0.00411515	1.9e-111	0.0058	0.0164	0.724001	TRUE	2.05e-88	491.582
M-VLDL-P	Colorectal cancer	rs72631343	17	67191270	G	C	-0.0334348	0.00505319	3.7e-11	-0.021	0.0177	0.2352	TRUE	6.53e-08	42.8267
M-VLDL-P	Colorectal cancer	rs72660594	1	55636240	C	T	-0.0401124	0.00614102	6.5e-11	0.0049	0.0143	0.7345	TRUE	1.18e-08	41.6306
M-VLDL-P	Colorectal cancer	rs72694391	14	24874026	C	T	-0.119164	0.01845	1.1e-10	-0.0152	0.0695	0.8271	TRUE	1.26e-08	40.6886
M-VLDL-P	Colorectal cancer	rs74747585	19	45039971	C	T	0.0227263	0.00413014	3.7e-08	0.0139	0.016	0.3854	TRUE	5.46e-06	29.6881
M-VLDL-P	Colorectal cancer	rs7704651	5	122832289	A	G	-0.0935131	0.0134879	4.1e-12	-0.0619	0.0621	0.3188	TRUE	7.86e-09	49.411
M-VLDL-P	Colorectal cancer	rs7707394	5	74472939	A	G	0.0241994	0.00437728	3.2e-08	0.016	0.0151	0.2902	TRUE	7.3e-06	29.8607
M-VLDL-P	Colorectal cancer	rs77542162	17	67081278	G	A	0.0284937	0.00428706	3e-11	0.0177	0.0125	0.1545	TRUE	9.89e-08	42.915
M-VLDL-P	Colorectal cancer	rs78689694	11	126234820	C	G	0.103665	0.0138408	6.9e-14	-0.0319	0.0627	0.610401	TRUE	8.77e-11	54.8175
M-VLDL-P	Colorectal cancer	rs79429216	19	45445517	A	G	0.0341409	0.00607929	2e-08	-0.0079	0.0145	0.585901	TRUE	1.66e-06	31.0117
M-VLDL-P	Colorectal cancer	rs8078513	17	17431208	A	C	0.128141	0.018306	2.6e-12	0.0588	0.0852	0.4902	TRUE	2.41e-09	47.5171
M-VLDL-P	Colorectal cancer	rs822928	1	234873275	C	A	0.0495614	0.00898908	3.5e-08	0.0074	0.0384	0.8463	TRUE	1.2e-06	30.571
M-VLDL-P	Colorectal cancer	rs964184	11	116648917	C	G	0.028751	0.00414812	4.2e-12	0.0301	0.0127	0.0176999	TRUE	2.46e-07	47.4161
S-VLDL-P	Colorectal cancer	rs10846744	12	125312425	C	G	-0.148789	0.00606554	7e-133	-0.0282	0.0153	0.0641594	TRUE	2.81e-99	589.579
S-VLDL-P	Colorectal cancer	rs10864726	1	230296153	T	C	0.0322654	0.00578107	2.4e-08	-0.0292	0.0146	0.0452002	TRUE	3.87e-05	29.2859
S-VLDL-P	Colorectal cancer	rs10881987	10	93641869	G	A	-0.0411293	0.00415239	4e-23	-0.0136	0.0135	0.3167	TRUE	3.47e-17	93.0799
S-VLDL-P	Colorectal cancer	rs11057397	12	124419728	T	C	-0.0226047	0.00407015	2.8e-08	0.0109	0.0127	0.3942	TRUE	4.29e-06	29.3202
S-VLDL-P	Colorectal cancer	rs1128249	2	165528624	T	G	-0.0329603	0.00428943	1.5e-14	-0.0255	0.0146	0.0807997	TRUE	9.85e-10	55.9351
S-VLDL-P	Colorectal cancer	rs114165349	1	27021913	C	G	-0.0415054	0.00415384	1.7e-23	0.0036	0.0157	0.8197	TRUE	8.55e-19	94.5772
S-VLDL-P	Colorectal cancer	rs11429307	5	55857025	GT	G	0.103426	0.0136111	3e-14	-0.0176	0.0576	0.760001	TRUE	2.48e-11	55.2446
S-VLDL-P	Colorectal cancer	rs11755689	6	32586376	G	A	0.0516621	0.00517292	1.7e-23	-0.0066	0.018	0.7157	TRUE	1.53e-18	95.1944
S-VLDL-P	Colorectal cancer	rs117777747	19	8424085	T	C	0.0486018	0.00443425	5.9e-28	-0.0147	0.0135	0.2761	TRUE	9.72e-21	121.089
S-VLDL-P	Colorectal cancer	rs11976955	7	130433594	G	C	-0.0730459	0.0116295	3.4e-10	0.0777	0.0541	0.1509	TRUE	5.97e-07	37.64
S-VLDL-P	Colorectal cancer	rs1260326	2	27730940	C	T	0.0296492	0.00438159	1.3e-11	0.0099	0.0127	0.4357	TRUE	1.07e-08	43.6146
S-VLDL-P	Colorectal cancer	rs12916	5	74656539	C	T	-0.0879906	0.00414357	4.5e-100	0.0235	0.0123	0.0572796	TRUE	8.45e-74	427.812
S-VLDL-P	Colorectal cancer	rs13059141	3	52841220	A	G	0.0351539	0.0041439	2.2e-17	0.0109	0.0122	0.3733	TRUE	5.75e-13	68.3233
S-VLDL-P	Colorectal cancer	rs13108218	4	3443931	G	A	-0.0371239	0.00639926	6.6e-09	-0.0393	0.0225	0.08085	TRUE	9.66e-06	31.8465
S-VLDL-P	Colorectal cancer	rs141469619	11	116714293	G	A	-0.0378499	0.00420207	2.1e-19	0.0076	0.0125	0.5399	TRUE	6.07e-15	78.098
S-VLDL-P	Colorectal cancer	rs146203232	6	160521885	T	C	0.249301	0.0214405	3e-31	0.055	0.0994	0.580399	TRUE	2.59e-24	143.772
S-VLDL-P	Colorectal cancer	rs150844304	15	43726625	C	A	0.0668614	0.00776021	6.9e-18	0.0328	0.0372	0.3783	TRUE	2.3e-13	71.1294
S-VLDL-P	Colorectal cancer	rs157595	19	45425460	G	A	0.135191	0.0128431	6.5e-26	-0.0418	0.0619	0.499501	TRUE	6.63e-20	105.31
S-VLDL-P	Colorectal cancer	rs17585887	6	139835498	C	T	0.0802143	0.00426732	7.9e-79	-0.0016	0.0131	0.9013	TRUE	3.16e-63	350.903
S-VLDL-P	Colorectal cancer	rs186696265	6	161111700	T	C	-0.0332666	0.00412481	7.3e-16	-0.0134	0.0131	0.3082	TRUE	1.25e-11	61.6049
S-VLDL-P	Colorectal cancer	rs1883715	20	39174140	T	C	-0.233586	0.017115	2.1e-42	-0.0871	0.0737	0.2373	TRUE	1.2e-31	177.922
S-VLDL-P	Colorectal cancer	rs1936806	6	127451665	T	C	-0.031412	0.00445591	1.8e-12	0.0135	0.0126	0.285	TRUE	5.14e-09	48.8224
S-VLDL-P	Colorectal cancer	rs2000999	16	72108093	A	G	0.0294729	0.00409199	5.9e-13	0.008	0.0122	0.5117	TRUE	7.09e-10	49.4723
S-VLDL-P	Colorectal cancer	rs200730299	1	55491853	C	A	0.0433872	0.0051827	5.7e-17	0.0115	0.0137	0.4009	TRUE	1e-12	66.3442
S-VLDL-P	Colorectal cancer	rs2010629	8	11628172	T	C	-0.0323133	0.00545311	3.1e-09	-0.0141	0.0205	0.4907	TRUE	5.57e-07	37.6636
S-VLDL-P	Colorectal cancer	rs2081687	8	59388565	C	T	0.0323108	0.00537602	1.9e-09	-0.0247	0.0239	0.3	TRUE	8.3e-07	35.5935
S-VLDL-P	Colorectal cancer	rs2478236	10	94797973	A	G	-0.0281452	0.00429611	5.7e-11	-0.0081	0.0144	0.5732	TRUE	1.89e-08	40.7458
S-VLDL-P	Colorectal cancer	rs2569550	19	11228745	C	T	-0.0273616	0.00414342	4e-11	0.007	0.0153	0.648	TRUE	1.09e-08	41.4978
S-VLDL-P	Colorectal cancer	rs261290	15	58678720	C	T	0.0247748	0.00414466	2.3e-09	0.0244	0.0125	0.0510105	TRUE	7.07e-06	34.0972
S-VLDL-P	Colorectal cancer	rs2721961	8	116657911	G	T	-0.0787323	0.00427911	1.3e-75	0.0061	0.0125	0.6271	TRUE	1.71e-59	323.464
S-VLDL-P	Colorectal cancer	rs2943640	2	227093585	C	A	-0.0292319	0.00452007	1e-10	0.023	0.0137	0.0925103	TRUE	4.39e-07	39.7346
S-VLDL-P	Colorectal cancer	rs2970332	11	14360435	A	G	0.0275803	0.00424349	8.1e-11	-0.0009	0.0159	0.9525	TRUE	6.64e-09	39.746
S-VLDL-P	Colorectal cancer	rs328	8	19819724	G	C	0.0264527	0.00482157	4.1e-08	0.0025	0.0132	0.848	TRUE	1.34e-06	28.759
S-VLDL-P	Colorectal cancer	rs34894639	3	135798658	T	C	-0.175306	0.00673295	1.9e-149	0.0107	0.0191	0.5774	TRUE	1.04e-117	641.896
S-VLDL-P	Colorectal cancer	rs3860847	8	126631799	A	G	-0.0390638	0.00485823	8.9e-16	0.0201	0.0157	0.2002	TRUE	3.17e-11	62.5334
S-VLDL-P	Colorectal cancer	rs4299376	2	44072576	T	G	0.0292122	0.0049828	4.6e-09	0.0046	0.0132	0.726099	TRUE	3.4e-07	32.8779
S-VLDL-P	Colorectal cancer	rs4665710	2	21221035	C	A	-0.0268351	0.00434242	6.4e-10	-0.016	0.0194	0.4117	TRUE	2.31e-07	36.2971
S-VLDL-P	Colorectal cancer	rs550455	19	49136515	C	T	0.129381	0.00498764	2.3e-148	0.0041	0.0142	0.774499	TRUE	4.75e-118	636.867
S-VLDL-P	Colorectal cancer	rs55747707	7	73037366	A	G	-0.0319555	0.00476272	2e-11	-0.0131	0.0144	0.3621	TRUE	2.03e-08	42.9928
S-VLDL-P	Colorectal cancer	rs58542926	19	19379549	T	C	-0.0880278	0.00505489	6.4e-68	0.0322	0.0174	0.0637896	TRUE	1.96e-49	289.96
S-VLDL-P	Colorectal cancer	rs6073958	20	44551855	C	T	-0.113301	0.00773671	1.5e-48	0.0138	0.0229	0.547	TRUE	8.15e-38	203.825
S-VLDL-P	Colorectal cancer	rs60960031	2	21530659	A	G	0.0499784	0.00509494	1e-22	-0.0296	0.0173	0.08745	TRUE	9.6e-16	91.6187
S-VLDL-P	Colorectal cancer	rs613334	1	234872431	A	G	-0.0414856	0.00413987	1.2e-23	0.0152	0.0126	0.2247	TRUE	3.03e-17	95.37
S-VLDL-P	Colorectal cancer	rs62117162	19	45239536	A	C	0.025429	0.00407492	4.4e-10	0.0286	0.0127	0.0237799	TRUE	4.35e-06	37.2174
S-VLDL-P	Colorectal cancer	rs62222988	21	40569508	C	T	-0.0501082	0.00716041	2.6e-12	-0.0004	0.0181	0.9807	TRUE	3.81e-10	46.4748
S-VLDL-P	Colorectal cancer	rs629301	1	109818306	T	G	0.0237748	0.00420769	1.6e-08	0.0195	0.0134	0.1443	TRUE	9.93e-06	30.4625
S-VLDL-P	Colorectal cancer	rs633695	15	58725839	G	A	0.0711037	0.00487482	3.5e-48	-0.0149	0.0178	0.4012	TRUE	6.09e-37	201.302
S-VLDL-P	Colorectal cancer	rs635634	9	136155000	T	C	0.0577649	0.0044801	4.9e-38	0.0079	0.0132	0.5506	TRUE	1.5e-29	159.105
S-VLDL-P	Colorectal cancer	rs6511720	19	11202306	T	G	0.035175	0.00526266	2.3e-11	-0.0258	0.0144	0.0737497	TRUE	2.04e-07	42.6904
S-VLDL-P	Colorectal cancer	rs6602911	13	114547372	T	C	-0.0935272	0.00624056	8.9e-51	-0.0157	0.0279	0.5724	TRUE	1.17e-39	212.671
S-VLDL-P	Colorectal cancer	rs72836561	17	41926126	T	C	0.0304135	0.00422773	6.3e-13	0.012	0.0125	0.3401	TRUE	1.73e-09	49.0733
S-VLDL-P	Colorectal cancer	rs740516	17	67082962	G	C	0.0936437	0.0116256	8e-16	0.0179	0.0511	0.7264	TRUE	1.62e-12	61.5729
S-VLDL-P	Colorectal cancer	rs753381	20	39797465	C	T	-0.0357462	0.00569574	3.5e-10	0.0125	0.0141	0.3762	TRUE	1.68e-07	37.7405
S-VLDL-P	Colorectal cancer	rs8078513	17	17431208	A	C	0.0251321	0.00406901	6.6e-10	0.0167	0.0142	0.2376	TRUE	5.33e-07	35.9627
S-VLDL-P	Colorectal cancer	rs821840	16	56993886	G	A	0.056536	0.00886764	1.8e-10	0.0074	0.0384	0.8463	TRUE	1.82e-08	39.7839
S-VLDL-P	Colorectal cancer	rs998584	6	43757896	A	C	-0.0801511	0.00433892	3.4e-76	0.0256	0.0207	0.2172	TRUE	1.28e-57	325.036
VS-VLDL-P	Colorectal cancer	rs10096633	8	19830921	T	C	0.0271221	0.0040615	2.4e-11	0.0187	0.0122	0.1243	TRUE	1.13e-07	42.2895
VS-VLDL-P	Colorectal cancer	rs10275712	7	1082918	A	G	-0.0656989	0.00614859	1.2e-26	0.0138	0.0185	0.4566	TRUE	2.36e-20	107.944
VS-VLDL-P	Colorectal cancer	rs1065853	19	45413233	T	G	-0.0383656	0.00493237	7.3e-15	-0.0297	0.0147	0.0437301	TRUE	1.24e-09	57.3237
VS-VLDL-P	Colorectal cancer	rs10881987	10	93641869	G	A	-0.2575	0.0074786	1e-200	-0.0756	0.0359	0.0350598	TRUE	4.37e-196	1141.87
VS-VLDL-P	Colorectal cancer	rs11096640	2	20354039	A	C	-0.022517	0.00406883	3.1e-08	0.0109	0.0127	0.3942	TRUE	4.67e-06	29.0931
VS-VLDL-P	Colorectal cancer	rs11206517	1	55526428	G	T	-0.0223677	0.00406324	3.7e-08	-0.0219	0.0127	0.0855796	TRUE	3.06e-05	28.7634
VS-VLDL-P	Colorectal cancer	rs112875651	8	126506694	A	G	0.079274	0.0113565	2.9e-12	-0.02	0.0307	0.5154	TRUE	2.42e-09	46.1911
VS-VLDL-P	Colorectal cancer	rs115445558	2	44063098	C	G	-0.0799727	0.00421256	2.3e-80	-0.0278	0.0142	0.0496901	TRUE	1.38e-58	352.029
VS-VLDL-P	Colorectal cancer	rs115478735	9	136149711	T	A	-0.0747435	0.00818073	6.4e-20	0.013	0.0366	0.723199	TRUE	9.72e-16	79.1941
VS-VLDL-P	Colorectal cancer	rs11591147	1	55505647	T	G	0.0551099	0.00524908	8.7e-26	-0.0178	0.0197	0.3649	TRUE	2.1e-19	104.741
VS-VLDL-P	Colorectal cancer	rs11601507	11	5701074	A	C	-0.285235	0.0154587	5.1e-76	0.0547	0.063	0.3855	TRUE	1.25e-58	322.085
VS-VLDL-P	Colorectal cancer	rs11753995	6	160575366	A	G	0.0469233	0.00790446	2.9e-09	0.0101	0.0252	0.6898	TRUE	2.71e-07	32.6367
VS-VLDL-P	Colorectal cancer	rs11925442	3	170687273	C	T	0.0386399	0.0053926	7.8e-13	0.0148	0.024	0.5378	TRUE	7.84e-10	48.7433
VS-VLDL-P	Colorectal cancer	rs12208357	6	160543148	T	C	0.0340661	0.00618058	3.6e-08	-0.0162	0.0297	0.5843	TRUE	2.63e-06	28.9469
VS-VLDL-P	Colorectal cancer	rs12620918	2	63268355	C	T	0.0724065	0.0079802	1.2e-19	0.0215	0.0357	0.547599	TRUE	3.72e-15	78.6072
VS-VLDL-P	Colorectal cancer	rs12740374	1	109817590	T	G	0.0294492	0.00536107	3.9e-08	-0.017	0.0143	0.2348	TRUE	1.1e-05	28.6936
VS-VLDL-P	Colorectal cancer	rs12804228	11	126260684	G	A	-0.0836641	0.00488115	7.4e-66	0.0146	0.0178	0.4114	TRUE	8.28e-51	278.084
VS-VLDL-P	Colorectal cancer	rs12916	5	74656539	C	T	0.0453685	0.00734355	6.5e-10	-0.0038	0.0176	0.8269	TRUE	5.29e-08	36.7466
VS-VLDL-P	Colorectal cancer	rs139974673	15	44027885	C	T	0.0504221	0.00414213	4.3e-34	0.0109	0.0122	0.3733	TRUE	7.63e-26	140.649
VS-VLDL-P	Colorectal cancer	rs146407081	15	59243880	A	G	0.0732214	0.0127693	9.8e-09	-0.0444	0.0614	0.4701	TRUE	1.45e-06	31.1546
VS-VLDL-P	Colorectal cancer	rs149615216	18	47106028	T	C	-0.0703116	0.0119089	3.5e-09	-0.0228	0.0546	0.6765	TRUE	3.29e-07	34.9231
VS-VLDL-P	Colorectal cancer	rs1540037	18	47182664	G	A	0.12172	0.0196931	6.4e-10	0.071	0.0892	0.426	TRUE	2.14e-07	36.425
VS-VLDL-P	Colorectal cancer	rs16939991	15	58555798	G	C	0.0277578	0.00500089	2.8e-08	-0.0168	0.0155	0.2763	TRUE	6.99e-06	30.6067
VS-VLDL-P	Colorectal cancer	rs2393776	12	121424406	A	G	-0.0449547	0.00458742	1.1e-22	-0.0172	0.0206	0.4032	TRUE	4.05e-17	91.1434
VS-VLDL-P	Colorectal cancer	rs2486681	10	94805665	A	G	-0.0395982	0.00418537	3e-21	-0.021	0.0123	0.0879995	TRUE	1.15e-14	85.0638
VS-VLDL-P	Colorectal cancer	rs2495477	1	55518467	G	A	-0.0228673	0.00414124	3.4e-08	0.0066	0.0153	0.6637	TRUE	1.96e-06	28.973
VS-VLDL-P	Colorectal cancer	rs2523675	6	31436032	A	G	-0.0244614	0.00423682	7.8e-09	0.0145	0.0131	0.27	TRUE	2.82e-06	32.8858
VS-VLDL-P	Colorectal cancer	rs2737245	8	116658583	T	G	0.0264832	0.00431964	8.7e-10	0.0046	0.013	0.7249	TRUE	9.41e-08	36.344
VS-VLDL-P	Colorectal cancer	rs28807203	19	45173951	C	A	-0.0352471	0.00453448	7.7e-15	0.025	0.0136	0.0663804	TRUE	7.7e-10	57.498
VS-VLDL-P	Colorectal cancer	rs34330586	3	135800409	T	A	-0.0713054	0.00941614	3.7e-14	-0.0281	0.0258	0.2768	TRUE	2.91e-10	54.7765
VS-VLDL-P	Colorectal cancer	rs3782257	12	124854903	A	G	-0.0422487	0.00484527	2.8e-18	0.0206	0.0157	0.1885	TRUE	4.75e-13	73.0686
VS-VLDL-P	Colorectal cancer	rs4665972	2	27598097	C	T	-0.0236377	0.00415579	1.3e-08	0.0091	0.0134	0.4943	TRUE	1.61e-06	30.5788
VS-VLDL-P	Colorectal cancer	rs4738679	8	59370320	A	G	-0.0397623	0.0041718	1.6e-21	0.022	0.0127	0.0828209	TRUE	7.65e-15	87.0568
VS-VLDL-P	Colorectal cancer	rs4794048	17	45763073	C	A	-0.0276635	0.00431674	1.5e-10	-0.0072	0.0142	0.614601	TRUE	3.42e-08	39.1516
VS-VLDL-P	Colorectal cancer	rs4812975	20	44545460	A	G	0.02889	0.00407153	1.3e-12	0.0176	0.0125	0.1598	TRUE	9.77e-09	47.9739
VS-VLDL-P	Colorectal cancer	rs4860948	4	69340991	A	T	0.0271123	0.00468836	7.3e-09	0.0241	0.0132	0.0684006	TRUE	1.23e-05	31.7024
VS-VLDL-P	Colorectal cancer	rs55649657	7	21607283	G	C	0.0302721	0.00473576	1.6e-10	-0.0334	0.017	0.0495599	TRUE	1.19e-06	38.9566
VS-VLDL-P	Colorectal cancer	rs6078	15	58833993	A	G	0.0275204	0.00490373	2e-08	0.0016	0.0136	0.9044	TRUE	6.44e-07	29.9058
VS-VLDL-P	Colorectal cancer	rs61946991	13	32976654	C	A	0.086861	0.0121137	7.5e-13	0.0309	0.0182	0.0885095	TRUE	1.4e-08	48.6787
VS-VLDL-P	Colorectal cancer	rs6602909	13	114551993	C	T	-0.0260462	0.00429012	1.3e-09	-0.0002	0.0205	0.9906	TRUE	5.42e-08	38.6834
VS-VLDL-P	Colorectal cancer	rs693	2	21232195	A	G	0.0266508	0.004323	7.1e-10	0.0274	0.0132	0.0376999	TRUE	4.13e-06	36.0966
VS-VLDL-P	Colorectal cancer	rs72631343	17	67191270	G	C	0.0861553	0.00405775	4.8e-100	0.0058	0.0164	0.724001	TRUE	2.4e-79	427.944
VS-VLDL-P	Colorectal cancer	rs72848251	6	32601288	A	G	-0.0437438	0.00605431	5e-13	0.0049	0.0143	0.7345	TRUE	2.56e-10	49.5128
VS-VLDL-P	Colorectal cancer	rs73015024	19	11197598	T	G	0.048766	0.00526059	1.9e-20	-0.017	0.0152	0.2651	TRUE	5.65e-15	85.8755
VS-VLDL-P	Colorectal cancer	rs74747585	19	45039971	C	T	-0.143442	0.00624093	6.7e-117	-0.0167	0.028	0.5513	TRUE	8.6e-92	501.061
VS-VLDL-P	Colorectal cancer	rs75003668	17	64195431	G	A	-0.0824901	0.0132991	5.6e-10	-0.0619	0.0621	0.3188	TRUE	3.11e-07	38.4451
VS-VLDL-P	Colorectal cancer	rs75911530	16	57049137	A	G	0.0701057	0.0114708	9.9e-10	-0.076	0.0536	0.1563	TRUE	1.24e-06	36.4829
VS-VLDL-P	Colorectal cancer	rs7707394	5	74472939	A	G	0.066291	0.0119634	3e-08	-0.0169	0.0549	0.758501	TRUE	1.37e-06	32.1763
VS-VLDL-P	Colorectal cancer	rs77542162	17	67081278	G	A	0.0324441	0.00422732	1.7e-14	0.0177	0.0125	0.1545	TRUE	4.1e-10	55.6456
VS-VLDL-P	Colorectal cancer	rs8107974	19	19388500	T	A	0.162505	0.0136454	1.1e-32	-0.0319	0.0627	0.610401	TRUE	1.53e-25	134.8
VS-VLDL-P	Colorectal cancer	rs822928	1	234873275	C	A	-0.0930341	0.00768403	9.6e-34	0.0151	0.0219	0.4921	TRUE	5.44e-26	139.305
VS-VLDL-P	Colorectal cancer	rs9302635	16	72144174	C	T	0.0255072	0.00409017	4.5e-10	0.0301	0.0127	0.0176999	TRUE	5.68e-06	37.3171
HDL	Esophageal cancer	rs1002687	1	62963737	A	G	0.0454523	0.00404944	3.10027e-29	0.0018	0.0331	0.9561	TRUE	9.43666e-24	109.011
HDL	Esophageal cancer	rs1077835	15	58723426	G	A	0.060085	0.00468975	1.39991e-37	-0.0034	0.0315	0.9128	TRUE	2.41609e-30	142.63
HDL	Esophageal cancer	rs112001035	17	66823805	A	G	-0.0535854	0.00833758	1.29999e-10	-0.0956	0.0946	0.312	TRUE	1.02807e-07	37.1286
HDL	Esophageal cancer	rs11208706	1	66138211	G	T	0.0251577	0.00402625	4.09996e-10	-0.0069	0.037	0.8526	TRUE	3.29477e-08	33.9401
HDL	Esophageal cancer	rs1131285	6	31323953	G	C	0.0314644	0.00405322	8.30042e-15	0.0512	0.0371	0.1677	TRUE	2.05358e-10	51.9737
HDL	Esophageal cancer	rs116843064	19	8429323	A	G	0.159178	0.0139084	2.49977e-30	0.0075	0.1577	0.9621	TRUE	1.2076e-24	113.579
HDL	Esophageal cancer	rs117687565	18	47147524	T	C	0.115711	0.0184332	3.40001e-10	-0.3755	0.2169	0.0833508	TRUE	1.11874e-06	36.5924
HDL	Esophageal cancer	rs11789603	9	107647019	T	C	0.0593519	0.00623982	1.9002e-21	-0.0115	0.0547	0.8342	TRUE	3.10852e-17	78.6823
HDL	Esophageal cancer	rs12721046	19	45421254	A	G	-0.0306249	0.00532969	9.09997e-09	0.0156	0.0443	0.724001	TRUE	5.69772e-07	28.6799
HDL	Esophageal cancer	rs12878213	14	24826201	A	T	0.0247093	0.00414285	2.5e-09	-0.0207	0.0508	0.6834	TRUE	2.30858e-07	31.0699
HDL	Esophageal cancer	rs1321257	1	230305312	A	G	0.0412671	0.0039777	3.19963e-25	0.0201	0.0317	0.526	TRUE	1.72547e-19	93.0396
HDL	Esophageal cancer	rs139915535	8	19766233	G	A	-0.112533	0.0146232	1.39991e-14	-0.2643	0.1788	0.1392	TRUE	4.01087e-10	51.5512
HDL	Esophageal cancer	rs140584594	1	110232983	G	A	0.0360405	0.00434092	1e-16	0.0072	0.0534	0.8922	TRUE	1.45968e-13	58.9411
HDL	Esophageal cancer	rs144018203	11	116916060	C	G	-0.125996	0.0196231	1.40001e-10	0.2232	0.2343	0.3408	TRUE	9.20716e-08	38.522
HDL	Esophageal cancer	rs15285	8	19824667	T	C	0.081838	0.00428876	3.59998e-81	-0.032	0.0352	0.3631	TRUE	1.021e-62	315.99
HDL	Esophageal cancer	rs1601935	15	58671765	T	G	-0.0628152	0.0041083	8.9002e-53	-0.0229	0.0317	0.4691	TRUE	6.17789e-41	205.689
HDL	Esophageal cancer	rs174578	11	61605499	A	T	-0.036405	0.00405417	2.70023e-19	-0.0686	0.0303	0.0236701	TRUE	1.67663e-12	69.5269
HDL	Esophageal cancer	rs1761457	19	54814524	G	A	0.0297241	0.00413921	6.89922e-13	0.0007	0.0362	0.9839	TRUE	1.22984e-10	44.7493
HDL	Esophageal cancer	rs1800961	20	43042364	T	C	-0.131332	0.0113227	4.19952e-31	-0.1228	0.106	0.2466	TRUE	4.31764e-23	116.386
HDL	Esophageal cancer	rs193084249	1	26987646	G	A	-0.0949527	0.0131003	4.19952e-13	-0.1564	0.1463	0.2853	TRUE	1.6125e-09	47.366
HDL	Esophageal cancer	rs2066714	9	107586753	C	T	0.0345503	0.0057627	2e-09	0.0308	0.0344	0.3717	TRUE	6.18441e-07	30.8643
HDL	Esophageal cancer	rs2074301	19	19381715	A	G	-0.0315488	0.00514204	8.50002e-10	0.0056	0.0351	0.8731	TRUE	5.46323e-08	32.7544
HDL	Esophageal cancer	rs2236252	20	17597531	T	C	-0.029383	0.00519034	1.5e-08	-0.0384	0.0326	0.2388	TRUE	5.09955e-06	27.6539
HDL	Esophageal cancer	rs2298428	22	21982892	T	C	-0.0429981	0.00502085	1.10002e-17	-0.0018	0.033	0.956	TRUE	1.84891e-14	63.5353
HDL	Esophageal cancer	rs2494748	14	105258892	T	C	-0.0234584	0.00399326	4.20001e-09	-0.0144	0.0335	0.6674	TRUE	3.73223e-07	29.9607
HDL	Esophageal cancer	rs2642438	1	220970028	G	A	0.0349061	0.0042461	1.99986e-16	0.0013	0.0353	0.9697	TRUE	1.83e-13	58.4851
HDL	Esophageal cancer	rs267738	1	150940625	G	T	0.0388088	0.0046784	1.10002e-16	-0.0495	0.0469	0.2914	TRUE	2.98924e-12	59.4481
HDL	Esophageal cancer	rs2740488	9	107661742	C	A	-0.0489686	0.00440227	9.60064e-29	0.0649	0.033	0.0490095	TRUE	7.98884e-20	107.679
HDL	Esophageal cancer	rs2792735	10	113921825	A	G	-0.0365904	0.00431819	2.39994e-17	0.0299	0.0339	0.3773	TRUE	5.40764e-13	62.1107
HDL	Esophageal cancer	rs35135293	2	20363666	T	C	-0.0266361	0.00389596	8.10028e-12	0.0254	0.0303	0.4005	TRUE	8.14337e-09	40.7922
HDL	Esophageal cancer	rs3741521	12	125264293	A	G	-0.0333288	0.00419929	2.09991e-15	0.0266	0.0314	0.3973	TRUE	1.49446e-11	56.5803
HDL	Esophageal cancer	rs3764261	16	56993324	A	C	0.154759	0.00413509	1e-200	-0.0082	0.0339	0.8084	TRUE	8.89023e-245	1220.97
HDL	Esophageal cancer	rs4239651	20	46340596	C	T	0.0319642	0.00479852	2.70023e-11	-0.0032	0.0343	0.9266	TRUE	2.91085e-09	38.4425
HDL	Esophageal cancer	rs4240624	8	9184231	A	G	0.115197	0.00675185	2.90001e-65	-0.0009	0.0709	0.9898	TRUE	7.68371e-53	252.617
HDL	Esophageal cancer	rs4656292	1	161194641	G	A	0.0238267	0.0040015	2.59998e-09	-0.0055	0.0406	0.8921	TRUE	1.26583e-07	30.8064
HDL	Esophageal cancer	rs4969141	17	76391653	T	C	0.0256636	0.00388933	4.19952e-11	-0.0182	0.0296	0.5377	TRUE	1.60334e-08	37.8929
HDL	Esophageal cancer	rs4986970	16	67976320	T	A	-0.0787803	0.0107317	2.09991e-13	-0.0114	0.1241	0.9268	TRUE	5.87114e-11	46.8272
HDL	Esophageal cancer	rs5167	19	45448465	G	T	0.0445313	0.00405418	4.60045e-28	-0.0061	0.0298	0.839	TRUE	1.58314e-22	104.237
HDL	Esophageal cancer	rs559355	11	75451281	T	A	-0.0625373	0.00533075	8.80035e-32	0.0249	0.0343	0.467599	TRUE	1.86533e-24	119.862
HDL	Esophageal cancer	rs59347135	8	19750044	G	C	-0.0576786	0.00953506	1.5e-09	-0.0423	0.0623	0.4971	TRUE	2.91419e-07	33.4748
HDL	Esophageal cancer	rs60847460	10	113983758	T	C	-0.034039	0.00555376	8.79995e-10	-0.0236	0.0367	0.5204	TRUE	1.82387e-07	32.7535
HDL	Esophageal cancer	rs625145	11	116727936	T	A	0.0770765	0.00495583	1.50003e-54	0.005	0.0373	0.8942	TRUE	6.9264e-44	209.22
HDL	Esophageal cancer	rs6606717	12	109873227	C	A	0.0263466	0.00387366	1e-11	0.095	0.0294	0.00124099	TRUE	2.89537e-06	39.8691
HDL	Esophageal cancer	rs673548	2	21237544	A	G	0.0504139	0.00477788	5.00035e-26	-0.0254	0.0343	0.459	TRUE	6.17793e-20	95.7848
HDL	Esophageal cancer	rs686030	9	15304782	A	C	0.0393321	0.00558236	1.80011e-12	0.0326	0.0566	0.5647	TRUE	1.28997e-09	43.0016
HDL	Esophageal cancer	rs7138492	12	125324197	A	G	0.0383458	0.00596638	1.29999e-10	-0.0315	0.0729	0.6654	TRUE	2.44875e-08	40.2823
HDL	Esophageal cancer	rs72836561	17	41926126	T	C	-0.125781	0.0111019	9.3994e-30	0.0381	0.1292	0.7678	TRUE	1.06157e-23	111.135
HDL	Esophageal cancer	rs737337	19	11347493	C	T	-0.0665859	0.00727714	5.70033e-20	-0.0584	0.0388	0.1323	TRUE	4.46661e-14	72.3881
HDL	Esophageal cancer	rs75911530	16	57049137	A	G	-0.136609	0.0114167	5.40008e-33	0.0834	0.1366	0.5417	TRUE	1.22503e-25	136.767
HDL	Esophageal cancer	rs77960347	18	47109955	G	A	0.302338	0.0169312	2.60016e-71	-0.0933	0.2011	0.6427	TRUE	2.51453e-56	275.397
HDL	Esophageal cancer	rs9304381	18	47158234	T	C	0.0901206	0.00503168	9.70063e-72	0.0222	0.0358	0.5348	TRUE	3.49149e-56	278.485
HDL	Esophageal cancer	rs9471972	6	42915021	A	G	0.0221758	0.00388623	1.2e-08	-0.0059	0.0327	0.8575	TRUE	4.62652e-07	28.1549
HDL	Esophageal cancer	rs967645	17	26713970	T	C	-0.0250471	0.00387597	1e-10	0.0144	0.032	0.6531	TRUE	2.13687e-08	36.0701
VL-HDL-P	Esophageal cancer	rs1057208	20	44563007	T	C	-0.204138	0.00477781	1e-200	0.0321	0.0565	0.5699	TRUE	0	1472.43
VL-HDL-P	Esophageal cancer	rs1065853	19	45413233	T	G	-0.196965	0.00685948	2.5e-181	0.0715	0.088	0.4162	TRUE	4.17e-142	665.362
VL-HDL-P	Esophageal cancer	rs10769254	11	47362465	C	G	0.035522	0.0047724	9.8e-14	0.0643	0.0331	0.0522096	TRUE	5.8e-09	44.5576
VL-HDL-P	Esophageal cancer	rs10935473	3	98416900	T	G	-0.0208142	0.00373935	2.6e-08	0.0079	0.0294	0.7896	TRUE	1.08e-06	24.6029
VL-HDL-P	Esophageal cancer	rs10937924	4	3374898	C	T	-0.0215712	0.00378439	1.2e-08	-0.0096	0.0302	0.751	TRUE	6.53e-07	25.8832
VL-HDL-P	Esophageal cancer	rs114938914	2	44055510	T	C	-0.050668	0.00779042	7.8e-11	0.0242	0.0932	0.795	TRUE	1.05e-08	34.0686
VL-HDL-P	Esophageal cancer	rs115447786	6	34354073	T	C	-0.0505733	0.00895592	1.6e-08	-0.1032	0.1107	0.3512	TRUE	3.22e-06	25.3519
VL-HDL-P	Esophageal cancer	rs11591147	1	55505647	T	G	-0.134641	0.0141563	1.9e-21	-0.0742	0.162	0.647	TRUE	7.92e-17	71.6104
VL-HDL-P	Esophageal cancer	rs11789603	9	107647019	T	C	0.0399831	0.00598521	2.4e-11	-0.0115	0.0547	0.8342	TRUE	3.59e-09	35.6943
VL-HDL-P	Esophageal cancer	rs12294913	11	64004643	G	C	-0.0489507	0.00888592	3.6e-08	-0.0015	0.0374	0.9687	TRUE	8.4e-07	25.7341
VL-HDL-P	Esophageal cancer	rs12369443	12	20582651	G	A	0.0276927	0.00468101	3.3e-09	0.0144	0.0466	0.7573	TRUE	2.31e-07	28.1921
VL-HDL-P	Esophageal cancer	rs12740374	1	109817590	T	G	-0.0477359	0.00446991	1.3e-26	0.0128	0.0438	0.7698	TRUE	3.27e-21	90.3818
VL-HDL-P	Esophageal cancer	rs12899324	15	58555709	T	C	-0.0448369	0.00419806	1.3e-26	-0.0477	0.0309	0.1226	TRUE	5.46e-19	90.6653
VL-HDL-P	Esophageal cancer	rs145391587	8	19820933	C	A	0.0809252	0.00617852	3.4e-39	-0.1386	0.0751	0.0650504	TRUE	7.63e-28	136.163
VL-HDL-P	Esophageal cancer	rs146407081	15	59243880	A	G	-0.0705793	0.0108983	9.4e-11	0.3185	0.1351	0.01842	TRUE	1.83e-06	35.1896
VL-HDL-P	Esophageal cancer	rs147667955	3	12450838	T	C	-0.157787	0.0222526	1.3e-12	0.0536	0.2522	0.8317	TRUE	3.63e-10	41.0939
VL-HDL-P	Esophageal cancer	rs150966173	19	45421204	T	C	0.0677309	0.0113415	2.3e-09	-0.0781	0.1389	0.574	TRUE	3.2e-07	28.7124
VL-HDL-P	Esophageal cancer	rs1561139	16	56852822	T	G	0.0367389	0.00375261	1.2e-22	0.0095	0.0301	0.752801	TRUE	5.35e-18	76.0084
VL-HDL-P	Esophageal cancer	rs187459727	20	44017989	T	C	0.0565271	0.0101248	2.4e-08	0.0845	0.1254	0.5004	TRUE	2.44e-06	26.1523
VL-HDL-P	Esophageal cancer	rs190148453	20	44327556	C	G	-0.0851659	0.0136771	4.8e-10	0.3644	0.1747	0.0370101	TRUE	3.04e-06	32.6735
VL-HDL-P	Esophageal cancer	rs191555775	6	161005389	T	A	-0.0476373	0.00605082	3.5e-15	0.1114	0.0772	0.1491	TRUE	1.29e-10	49.6772
VL-HDL-P	Esophageal cancer	rs2066714	9	107586753	C	T	0.0337511	0.00552756	1e-09	0.0308	0.0344	0.3717	TRUE	3.69e-07	29.4526
VL-HDL-P	Esophageal cancer	rs2242334	10	45938301	T	G	0.0262554	0.00400623	5.6e-11	-0.0076	0.0311	0.8069	TRUE	7.77e-09	34.3309
VL-HDL-P	Esophageal cancer	rs2281719	1	230297659	T	C	0.0231999	0.00381327	1.2e-09	0.0271	0.0317	0.3927	TRUE	3.72e-07	29.4138
VL-HDL-P	Esophageal cancer	rs2507993	6	31320309	T	C	-0.0253075	0.00413246	9.1e-10	-0.0611	0.0378	0.1061	TRUE	1.73e-06	36.8074
VL-HDL-P	Esophageal cancer	rs261290	15	58678720	C	T	-0.181645	0.00390615	1e-200	-0.0107	0.0301	0.7213	TRUE	0	1742.92
VL-HDL-P	Esophageal cancer	rs2618566	20	17844684	T	G	-0.0225967	0.00392422	8.5e-09	-0.026	0.0321	0.4184	TRUE	1.51e-06	26.367
VL-HDL-P	Esophageal cancer	rs2642438	1	220970028	G	A	0.0261445	0.00406927	1.3e-10	0.0013	0.0353	0.9697	TRUE	8.96e-09	32.8024
VL-HDL-P	Esophageal cancer	rs2740488	9	107661742	C	A	-0.0440638	0.00422264	1.7e-25	0.0649	0.033	0.0490095	TRUE	1.96e-17	87.1733
VL-HDL-P	Esophageal cancer	rs2803619	10	113934384	C	G	-0.0320485	0.00415989	1.3e-14	0.0258	0.0339	0.448	TRUE	4.78e-11	47.2199
VL-HDL-P	Esophageal cancer	rs289754	16	57065556	T	C	-0.0297188	0.00405669	2.4e-13	0.0564	0.0372	0.1295	TRUE	3.52e-09	43.2098
VL-HDL-P	Esophageal cancer	rs2909211	17	66457658	T	C	0.0300668	0.00447732	1.9e-11	0.0105	0.0318	0.740399	TRUE	4.09e-09	35.8438
VL-HDL-P	Esophageal cancer	rs3092498	20	44055710	C	T	0.0247739	0.0037458	3.7e-11	-0.0031	0.0312	0.9205	TRUE	3.83e-09	35.2831
VL-HDL-P	Esophageal cancer	rs35473591	11	61586328	CT	C	-0.0905497	0.00391115	1.4e-118	-0.0708	0.0304	0.01992	TRUE	1.11e-86	426.199
VL-HDL-P	Esophageal cancer	rs36226283	12	125349480	A	G	0.035727	0.00388721	3.9e-20	0.0167	0.0332	0.616	TRUE	1.01e-15	67.6407
VL-HDL-P	Esophageal cancer	rs3764261	16	56993324	A	C	0.182225	0.00395989	1e-200	-0.0082	0.0339	0.8084	TRUE	0	1699.78
VL-HDL-P	Esophageal cancer	rs3809113	12	57848708	G	C	0.0261374	0.00410817	2e-10	0.0592	0.0305	0.0519996	TRUE	1.21e-06	32.3548
VL-HDL-P	Esophageal cancer	rs3922628	12	123209295	A	T	0.0304002	0.00458195	3.3e-11	-0.045	0.032	0.1592	TRUE	9.63e-08	35.3602
VL-HDL-P	Esophageal cancer	rs4418728	10	94839724	T	G	0.0234778	0.00373781	3.4e-10	-0.0455	0.0299	0.1281	TRUE	6.86e-07	31.4167
VL-HDL-P	Esophageal cancer	rs4699716	4	100066125	A	G	0.0241213	0.00419737	9.1e-09	0.0788	0.0506	0.1196	TRUE	7.82e-06	26.5196
VL-HDL-P	Esophageal cancer	rs4795386	17	37746847	G	A	0.0232904	0.00418267	2.6e-08	0.0619	0.0312	0.0472204	TRUE	3.76e-05	25.0075
VL-HDL-P	Esophageal cancer	rs4804305	19	8564523	G	T	0.0244482	0.0041614	4.2e-09	0.0118	0.0535	0.8248	TRUE	2.28e-07	27.5716
VL-HDL-P	Esophageal cancer	rs4986970	16	67976320	T	A	-0.081851	0.010277	1.7e-15	-0.0114	0.1241	0.9268	TRUE	1.19e-12	50.5505
VL-HDL-P	Esophageal cancer	rs5082	1	161193683	A	G	-0.0462329	0.003838	2e-33	-0.0055	0.0406	0.8918	TRUE	6.02e-27	115.935
VL-HDL-P	Esophageal cancer	rs55714927	17	7080316	T	C	0.0258371	0.00472946	4.7e-08	0.0631	0.0368	0.0865805	TRUE	3.38e-05	23.7453
VL-HDL-P	Esophageal cancer	rs563290	2	21288226	A	G	0.0582859	0.0048222	1.2e-33	0.0817	0.0584	0.1615	TRUE	1.49e-24	115.795
VL-HDL-P	Esophageal cancer	rs57912727	3	185804583	C	A	-0.0300618	0.00543253	3.1e-08	-0.1066	0.0698	0.1268	TRUE	1.77e-05	24.5495
VL-HDL-P	Esophageal cancer	rs59104589	2	242237902	T	C	0.0235784	0.00387372	1.2e-09	-0.0331	0.0299	0.2674	TRUE	6.56e-07	29.4466
VL-HDL-P	Esophageal cancer	rs6078	15	58833993	A	G	0.0867687	0.0110857	5e-15	-0.0639	0.0429	0.1367	TRUE	1.93e-10	48.5753
VL-HDL-P	Esophageal cancer	rs633695	15	58725839	G	A	0.145713	0.00408963	1e-200	0.0259	0.0319	0.4157	TRUE	1.35e-218	1019.96
VL-HDL-P	Esophageal cancer	rs6681348	1	178526271	C	A	-0.0213134	0.00372705	1.1e-08	-0.0388	0.0294	0.1867	TRUE	5.37e-06	26.0354
VL-HDL-P	Esophageal cancer	rs6694102	1	182119332	A	G	-0.029594	0.00397725	1e-13	0.0392	0.0325	0.2279	TRUE	7.99e-10	43.9462
VL-HDL-P	Esophageal cancer	rs686030	9	15304782	A	C	0.0535622	0.00535458	1.5e-23	0.0326	0.0566	0.5647	TRUE	2.74e-18	79.7711
VL-HDL-P	Esophageal cancer	rs705379	7	94953895	A	G	-0.0275838	0.00375733	2.1e-13	0.0318	0.0296	0.2825	TRUE	9.72e-10	43.708
VL-HDL-P	Esophageal cancer	rs7241918	18	47160953	T	G	0.0329865	0.00488669	1.5e-11	0.0126	0.0436	0.7734	TRUE	3.03e-09	36.5095
VL-HDL-P	Esophageal cancer	rs72836561	17	41926126	T	C	-0.0886064	0.0106495	8.8e-17	0.0381	0.1292	0.7678	TRUE	2.2e-13	55.1237
VL-HDL-P	Esophageal cancer	rs72934503	6	98583488	G	A	0.0249271	0.0038124	6.2e-11	-0.0534	0.0489	0.2747	TRUE	7.21e-08	35.426
VL-HDL-P	Esophageal cancer	rs72948328	2	111881810	T	C	-0.0433601	0.0078396	3.2e-08	0.052	0.0967	0.590599	TRUE	2.29e-06	24.4614
VL-HDL-P	Esophageal cancer	rs73015021	19	11192915	G	A	-0.0593688	0.0057036	2.3e-25	0.0116	0.0588	0.8436	TRUE	2.18e-20	86.1361
VL-HDL-P	Esophageal cancer	rs73312715	20	44786014	T	C	0.045024	0.0077625	6.6e-09	-0.0316	0.0983	0.747901	TRUE	4.12e-07	27.3034
VL-HDL-P	Esophageal cancer	rs75257814	16	57118381	C	T	-0.0435396	0.00788234	3.3e-08	-0.0443	0.0631	0.4828	TRUE	3.36e-06	24.124
VL-HDL-P	Esophageal cancer	rs76070947	20	44113286	G	C	-0.0653067	0.00886473	1.7e-13	-0.0333	0.1071	0.755699	TRUE	9.56e-11	43.9393
VL-HDL-P	Esophageal cancer	rs77960347	18	47109955	G	A	0.133413	0.0162544	2.3e-16	-0.0933	0.2011	0.6427	TRUE	8.03e-13	53.5221
VL-HDL-P	Esophageal cancer	rs921919	12	125265201	A	G	-0.0377379	0.00403842	9.2e-21	0.0256	0.0314	0.4148	TRUE	1.01e-15	72.5729
VL-HDL-P	Esophageal cancer	rs964184	11	116648917	C	G	0.0635368	0.00547777	4.2e-31	-0.0642	0.0365	0.0785001	TRUE	5.89e-22	107.062
VL-HDL-P	Esophageal cancer	rs9769088	7	1029585	C	T	-0.0373998	0.0038305	1.6e-22	-0.0224	0.0492	0.649201	TRUE	1.13e-17	76.7055
VL-HDL-P	Esophageal cancer	rs9884390	4	69373407	C	T	0.0253177	0.00444296	1.2e-08	-0.0215	0.0537	0.6883	TRUE	7.93e-07	26.4527
L-HDL-P	Esophageal cancer	rs10468017	15	58678512	T	C	0.164953	0.00395745	1e-200	0.0086	0.0342	0.8006	TRUE	6.25e-303	1319.82
L-HDL-P	Esophageal cancer	rs1057208	20	44563007	T	C	-0.161635	0.00464878	1e-200	0.0321	0.0565	0.5699	TRUE	1.25e-209	918.734
L-HDL-P	Esophageal cancer	rs10769254	11	47362465	C	G	0.0397976	0.00464123	9.9e-18	0.0643	0.0331	0.0522096	TRUE	8.05e-12	55.935
L-HDL-P	Esophageal cancer	rs10899133	11	75531695	T	C	-0.0392883	0.00589742	2.7e-11	0.0214	0.037	0.5635	TRUE	1.05e-08	33.5372
L-HDL-P	Esophageal cancer	rs11045171	12	20470199	G	A	0.0280092	0.0045653	8.5e-10	-0.015	0.0377	0.691	TRUE	9.81e-08	28.6176
L-HDL-P	Esophageal cancer	rs112001035	17	66823805	A	G	-0.0455728	0.0077795	4.7e-09	-0.0956	0.0946	0.312	TRUE	1.5e-06	26.8527
L-HDL-P	Esophageal cancer	rs11429307	5	55857025	GT	G	-0.0451158	0.00460927	1.3e-22	-0.0256	0.0438	0.5598	TRUE	1.53e-17	72.5837
L-HDL-P	Esophageal cancer	rs116843064	19	8429323	A	G	0.18303	0.0129786	3.7e-45	0.0075	0.1577	0.9621	TRUE	1.42e-36	150.216
L-HDL-P	Esophageal cancer	rs11789603	9	107647019	T	C	0.0453226	0.00582182	7e-15	-0.0115	0.0547	0.8342	TRUE	5.46e-12	45.8684
L-HDL-P	Esophageal cancer	rs11922042	3	12206489	C	T	-0.0934254	0.014927	3.9e-10	-0.0969	0.2002	0.6282	TRUE	6.55e-08	33.9825
L-HDL-P	Esophageal cancer	rs1215112	9	15303583	A	G	0.051697	0.00526592	9.5e-23	0.0277	0.0575	0.6305	TRUE	8.21e-18	72.7589
L-HDL-P	Esophageal cancer	rs12510382	4	970112	G	A	0.0213023	0.00365834	5.8e-09	-0.0258	0.0455	0.571	TRUE	6.51e-07	25.949
L-HDL-P	Esophageal cancer	rs144018203	11	116916060	C	G	-0.130117	0.0182959	1.1e-12	0.2232	0.2343	0.3408	TRUE	2.5e-09	41.0841
L-HDL-P	Esophageal cancer	rs145391587	8	19820933	C	A	0.129062	0.00600393	1.7e-102	-0.1386	0.0751	0.0650504	TRUE	3.98e-76	346.963
L-HDL-P	Esophageal cancer	rs147627829	6	34335088	A	G	-0.0605764	0.00885971	8.1e-12	-0.1153	0.1125	0.3054	TRUE	1.32e-08	35.591
L-HDL-P	Esophageal cancer	rs150224153	20	43008981	T	C	-0.0734773	0.0110109	2.5e-11	-0.1145	0.1251	0.3601	TRUE	2.34e-08	35.2789
L-HDL-P	Esophageal cancer	rs1546954	1	230303848	G	T	0.0417379	0.00370654	2.1e-29	0.0244	0.0318	0.442	TRUE	1.58e-22	95.2278
L-HDL-P	Esophageal cancer	rs1560390	15	58580781	C	T	-0.0688818	0.00438381	1.2e-55	0.0657	0.0387	0.0897697	TRUE	1.23e-40	187.499
L-HDL-P	Esophageal cancer	rs191555775	6	161005389	T	A	-0.0529298	0.00588516	2.4e-19	0.1114	0.0772	0.1491	TRUE	1.05e-13	61.3348
L-HDL-P	Esophageal cancer	rs193084249	1	26987646	G	A	-0.0833175	0.0122114	8.9e-12	-0.1564	0.1463	0.2853	TRUE	1.59e-08	36.4656
L-HDL-P	Esophageal cancer	rs2066714	9	107586753	C	T	0.0351222	0.00537666	6.5e-11	0.0308	0.0344	0.3717	TRUE	4.58e-08	31.8949
L-HDL-P	Esophageal cancer	rs2169387	8	9181395	G	A	0.0571015	0.00605946	4.4e-21	0.0027	0.0688	0.9687	TRUE	3.21e-17	67.5831
L-HDL-P	Esophageal cancer	rs2302263	11	64021821	T	C	-0.0370051	0.00639289	7.1e-09	-0.0281	0.0348	0.419	TRUE	1.31e-06	25.3315
L-HDL-P	Esophageal cancer	rs2642438	1	220970028	G	A	0.0312681	0.003958	2.8e-15	0.0013	0.0353	0.9697	TRUE	1.52e-12	46.9247
L-HDL-P	Esophageal cancer	rs2740488	9	107661742	C	A	-0.0425446	0.00410737	3.8e-25	0.0649	0.033	0.0490095	TRUE	3.55e-17	81.2618
L-HDL-P	Esophageal cancer	rs2803619	10	113934384	C	G	-0.0376379	0.00404527	1.4e-20	0.0258	0.0339	0.448	TRUE	1.12e-15	65.137
L-HDL-P	Esophageal cancer	rs28613184	12	123928666	C	A	0.0245952	0.00407523	1.6e-09	0.0668	0.0536	0.2124	TRUE	1.14e-06	29.0449
L-HDL-P	Esophageal cancer	rs333947	1	110470764	A	G	-0.0298583	0.00505193	3.4e-09	-0.0333	0.0366	0.3629	TRUE	9.46e-07	26.1863
L-HDL-P	Esophageal cancer	rs34695955	17	37808759	G	T	-0.0394382	0.00669214	3.8e-09	0.0459	0.0825	0.5779	TRUE	4.58e-07	26.2149
L-HDL-P	Esophageal cancer	rs35135293	2	20363666	T	C	-0.0216849	0.00363183	2.4e-09	0.0254	0.0303	0.4005	TRUE	6.09e-07	27.0333
L-HDL-P	Esophageal cancer	rs35473591	11	61586328	CT	C	-0.0785159	0.00380365	1.1e-94	-0.0708	0.0304	0.01992	TRUE	1.82e-68	320.151
L-HDL-P	Esophageal cancer	rs36226283	12	125349480	A	G	0.0376582	0.0037798	2.2e-23	0.0167	0.0332	0.616	TRUE	2.83e-18	75.1558
L-HDL-P	Esophageal cancer	rs3735687	7	1066297	G	A	-0.0335957	0.00367582	6.3e-20	0.0585	0.0314	0.0625893	TRUE	1.59e-13	63.4307
L-HDL-P	Esophageal cancer	rs3764261	16	56993324	A	C	0.212866	0.00384347	1e-200	-0.0082	0.0339	0.8084	TRUE	0	2332.03
L-HDL-P	Esophageal cancer	rs3809113	12	57848708	G	C	0.0263448	0.00399465	4.3e-11	0.0592	0.0305	0.0519996	TRUE	4.15e-07	32.8704
L-HDL-P	Esophageal cancer	rs390387	22	21912246	G	A	0.0285537	0.00475161	1.9e-09	0.0403	0.0631	0.523	TRUE	3.21e-07	28.5709
L-HDL-P	Esophageal cancer	rs431001	19	54813266	A	G	0.0227297	0.00387144	4.3e-09	0.0014	0.0363	0.9688	TRUE	1.51e-07	26.1277
L-HDL-P	Esophageal cancer	rs4418728	10	94839724	T	G	0.0254995	0.00363481	2.3e-12	-0.0455	0.0299	0.1281	TRUE	1.86e-08	37.0622
L-HDL-P	Esophageal cancer	rs4699716	4	100066125	A	G	0.0243598	0.0040823	2.4e-09	0.0788	0.0506	0.1196	TRUE	3.04e-06	27.0467
L-HDL-P	Esophageal cancer	rs4795386	17	37746847	G	A	0.0234167	0.0040685	8.6e-09	0.0619	0.0312	0.0472204	TRUE	1.79e-05	25.2795
L-HDL-P	Esophageal cancer	rs488490	15	58737661	A	C	-0.159271	0.00515162	1e-200	0.0281	0.0475	0.5538	TRUE	7.62e-166	738.23
L-HDL-P	Esophageal cancer	rs4986970	16	67976320	T	A	-0.0901529	0.0099749	1.6e-19	-0.0114	0.1241	0.9268	TRUE	7.05e-16	61.3306
L-HDL-P	Esophageal cancer	rs5030789	15	40986355	G	A	0.020594	0.00365346	1.7e-08	0.0197	0.0418	0.6369	TRUE	1.23e-06	23.966
L-HDL-P	Esophageal cancer	rs5082	1	161193683	A	G	-0.0262319	0.00373305	2.1e-12	-0.0055	0.0406	0.8918	TRUE	4.21e-10	37.297
L-HDL-P	Esophageal cancer	rs5167	19	45448465	G	T	0.0414043	0.00378314	7.1e-28	-0.0061	0.0298	0.839	TRUE	2.25e-22	90.1007
L-HDL-P	Esophageal cancer	rs55707100	15	43820717	T	C	-0.0722743	0.0113549	2e-10	0.0491	0.1522	0.746899	TRUE	2.55e-08	30.3138
L-HDL-P	Esophageal cancer	rs55779455	16	56915357	C	G	0.073833	0.0131395	1.9e-08	-0.2889	0.1756	0.0998596	TRUE	1.58e-05	24.4209
L-HDL-P	Esophageal cancer	rs57912727	3	185804583	C	A	-0.0303879	0.00528411	8.9e-09	-0.1066	0.0698	0.1268	TRUE	7.22e-06	25.0851
L-HDL-P	Esophageal cancer	rs59104589	2	242237902	T	C	0.0247519	0.00376825	5.1e-11	-0.0331	0.0299	0.2674	TRUE	6.44e-08	32.4515
L-HDL-P	Esophageal cancer	rs60847460	10	113983758	T	C	-0.0323937	0.00518043	4e-10	-0.0236	0.0367	0.5204	TRUE	9.94e-08	29.6629
L-HDL-P	Esophageal cancer	rs6681348	1	178526271	C	A	-0.0209814	0.00362513	7.1e-09	-0.0388	0.0294	0.1867	TRUE	3.99e-06	25.2304
L-HDL-P	Esophageal cancer	rs6694102	1	182119332	A	G	-0.0331305	0.00386849	1.1e-17	0.0392	0.0325	0.2279	TRUE	8.49e-13	55.0823
L-HDL-P	Esophageal cancer	rs673548	2	21237544	A	G	0.0502503	0.00445396	1.6e-29	-0.0254	0.0343	0.459	TRUE	1.17e-22	95.1636
L-HDL-P	Esophageal cancer	rs705379	7	94953895	A	G	-0.0245572	0.00365377	1.8e-11	0.0318	0.0296	0.2825	TRUE	2.74e-08	34.6399
L-HDL-P	Esophageal cancer	rs7137797	12	125327352	G	A	-0.0267307	0.00378131	1.6e-12	-0.0337	0.0299	0.2599	TRUE	5.02e-09	37.6294
L-HDL-P	Esophageal cancer	rs7241918	18	47160953	T	G	0.0605962	0.00475173	3e-37	0.0126	0.0436	0.7734	TRUE	1.11e-29	123.297
L-HDL-P	Esophageal cancer	rs72836561	17	41926126	T	C	-0.133901	0.0103588	3.2e-38	0.0381	0.1292	0.7678	TRUE	1.92e-30	125.963
L-HDL-P	Esophageal cancer	rs72934503	6	98583488	G	A	0.0242059	0.00370802	6.7e-11	-0.0534	0.0489	0.2747	TRUE	7.6e-08	33.4052
L-HDL-P	Esophageal cancer	rs7308864	12	109871179	G	A	0.0258876	0.00361203	7.7e-13	0.0953	0.0295	0.001222	TRUE	5.54e-07	38.4906
L-HDL-P	Esophageal cancer	rs737337	19	11347493	C	T	-0.0507001	0.00679064	8.3e-14	-0.0584	0.0388	0.1323	TRUE	1.58e-09	41.9571
L-HDL-P	Esophageal cancer	rs74174951	20	44057418	A	G	0.0611013	0.0102326	2.4e-09	0.0794	0.1302	0.5416	TRUE	3.59e-07	28.3739
L-HDL-P	Esophageal cancer	rs75627662	19	45413576	T	C	-0.0305479	0.00447523	8.7e-12	0.0542	0.0405	0.1807	TRUE	3.11e-08	35.1485
L-HDL-P	Esophageal cancer	rs75714888	16	56752882	A	C	-0.0827285	0.0124474	3e-11	0.2123	0.1502	0.1575	TRUE	9.26e-08	33.3356
L-HDL-P	Esophageal cancer	rs75911530	16	57049137	A	G	-0.14494	0.0106115	1.8e-42	0.0834	0.1366	0.5417	TRUE	4.24e-33	153.98
L-HDL-P	Esophageal cancer	rs76070947	20	44113286	G	C	-0.0540353	0.00862532	3.7e-10	-0.0333	0.1071	0.755699	TRUE	4.14e-08	30.0774
L-HDL-P	Esophageal cancer	rs77516617	15	59058720	A	G	-0.0517565	0.00815112	2.2e-10	0.1839	0.1032	0.0747601	TRUE	9.02e-07	30.8476
L-HDL-P	Esophageal cancer	rs77960347	18	47109955	G	A	0.210456	0.0158055	1.9e-40	-0.0933	0.2011	0.6427	TRUE	7.76e-32	133.279
L-HDL-P	Esophageal cancer	rs78058190	2	219699999	A	G	-0.0584919	0.00935648	4.1e-10	0.1422	0.2556	0.578	TRUE	8.11e-08	37.4925
L-HDL-P	Esophageal cancer	rs8058512	16	57151796	T	C	-0.0248834	0.004039	7.2e-10	-0.0106	0.032	0.7413	TRUE	7.35e-08	28.4814
L-HDL-P	Esophageal cancer	rs921919	12	125265201	A	G	-0.0432841	0.00392683	3e-28	0.0256	0.0314	0.4148	TRUE	1.56e-21	95.491
L-HDL-P	Esophageal cancer	rs964184	11	116648917	C	G	0.0840656	0.00532722	4.2e-56	-0.0642	0.0365	0.0785001	TRUE	7.81e-41	187.553
L-HDL-P	Esophageal cancer	rs9844972	3	150097635	C	G	-0.0398019	0.00716823	2.8e-08	0.0649	0.09	0.4706	TRUE	3.09e-06	23.9806
L-HDL-P	Esophageal cancer	rs9955201	18	47126172	A	G	0.0689612	0.0101207	9.5e-12	0.0403	0.0417	0.3334	TRUE	1.28e-08	35.7333
M-HDL-P	Esophageal cancer	rs1065853	19	45413233	T	G	0.139009	0.00700948	1.6e-87	0.0715	0.088	0.4162	TRUE	4.96e-68	330.451
M-HDL-P	Esophageal cancer	rs1077835	15	58723426	G	A	0.1029	0.00459477	4.4e-111	-0.0034	0.0315	0.9128	TRUE	2.67e-89	419.325
M-HDL-P	Esophageal cancer	rs112001035	17	66823805	A	G	-0.0538041	0.00817337	4.6e-11	-0.0956	0.0946	0.312	TRUE	4.72e-08	37.4323
M-HDL-P	Esophageal cancer	rs112771035	11	126225876	G	C	-0.0415921	0.0073728	1.7e-08	-0.0102	0.0489	0.8343	TRUE	6.68e-07	26.3943
M-HDL-P	Esophageal cancer	rs11789603	9	107647019	T	C	0.054604	0.00611746	4.4e-19	-0.0115	0.0547	0.8342	TRUE	2.44e-15	66.5903
M-HDL-P	Esophageal cancer	rs12976739	19	8461663	A	G	0.025747	0.00390219	4.2e-11	0.0259	0.035	0.4602	TRUE	2.21e-08	36.5097
M-HDL-P	Esophageal cancer	rs139915535	8	19766233	G	A	-0.13007	0.0143336	1.1e-19	-0.2643	0.1788	0.1392	TRUE	6.85e-14	68.8809
M-HDL-P	Esophageal cancer	rs140584594	1	110232983	G	A	0.0386719	0.00425426	9.9e-20	0.0072	0.0534	0.8922	TRUE	5.61e-16	67.8674
M-HDL-P	Esophageal cancer	rs144018203	11	116916060	C	G	-0.121051	0.0192351	3.1e-10	0.2232	0.2343	0.3408	TRUE	1.72e-07	35.5567
M-HDL-P	Esophageal cancer	rs15285	8	19824667	T	C	0.0864395	0.00420382	6e-94	-0.032	0.0352	0.3631	TRUE	9.29e-73	352.635
M-HDL-P	Esophageal cancer	rs174578	11	61605499	A	T	-0.0350845	0.00397401	1.1e-18	-0.0686	0.0303	0.0236701	TRUE	4.41e-12	64.5718
M-HDL-P	Esophageal cancer	rs1761457	19	54814524	G	A	0.0256521	0.00405606	2.5e-10	0.0007	0.0362	0.9839	TRUE	1.45e-08	33.3251
M-HDL-P	Esophageal cancer	rs1800961	20	43042364	T	C	-0.118685	0.0111002	1.1e-26	-0.1228	0.106	0.2466	TRUE	1.06e-19	95.0318
M-HDL-P	Esophageal cancer	rs193084249	1	26987646	G	A	-0.104793	0.0128388	3.3e-16	-0.1564	0.1463	0.2853	TRUE	7.24e-12	57.6973
M-HDL-P	Esophageal cancer	rs2043085	15	58680954	C	T	-0.0970429	0.00389787	8.09e-137	-0.0228	0.0299	0.4465	TRUE	3.87e-107	516.659
M-HDL-P	Esophageal cancer	rs2066714	9	107586753	C	T	0.0323931	0.0056497	9.8e-09	0.0308	0.0344	0.3717	TRUE	2.03e-06	27.1297
M-HDL-P	Esophageal cancer	rs2236252	20	17597531	T	C	-0.0320709	0.00508836	2.9e-10	-0.0384	0.0326	0.2388	TRUE	2.8e-07	32.9463
M-HDL-P	Esophageal cancer	rs2298428	22	21982892	T	C	-0.0420939	0.00492228	1.2e-17	-0.0018	0.033	0.956	TRUE	2.01e-14	60.8898
M-HDL-P	Esophageal cancer	rs235314	21	46271452	T	C	-0.0209024	0.00380857	4.1e-08	-0.0126	0.0296	0.6708	TRUE	2.16e-06	25.0377
M-HDL-P	Esophageal cancer	rs2494748	14	105258892	T	C	-0.0216526	0.00391474	3.2e-08	-0.0144	0.0335	0.6674	TRUE	1.81e-06	25.5245
M-HDL-P	Esophageal cancer	rs2642438	1	220970028	G	A	0.0350811	0.00416134	3.4e-17	0.0013	0.0353	0.9697	TRUE	4.4e-14	59.0733
M-HDL-P	Esophageal cancer	rs267738	1	150940625	G	T	0.0373076	0.00458501	4.1e-16	-0.0495	0.0469	0.2914	TRUE	8.14e-12	54.9358
M-HDL-P	Esophageal cancer	rs2740488	9	107661742	C	A	-0.0428814	0.00431595	2.9e-23	0.0649	0.033	0.0490095	TRUE	8.43e-16	82.5544
M-HDL-P	Esophageal cancer	rs2792735	10	113921825	A	G	-0.0392335	0.00423257	1.9e-20	0.0299	0.0339	0.3773	TRUE	2.22e-15	71.4137
M-HDL-P	Esophageal cancer	rs28818616	3	15592561	C	T	-0.0221908	0.00400713	3.1e-08	-0.038	0.0318	0.2322	TRUE	8.89e-06	25.7823
M-HDL-P	Esophageal cancer	rs35135293	2	20363666	T	C	-0.027093	0.0038188	1.3e-12	0.0254	0.0303	0.4005	TRUE	2.01e-09	42.2042
M-HDL-P	Esophageal cancer	rs3764261	16	56993324	A	C	0.169504	0.00405094	1e-200	-0.0082	0.0339	0.8084	TRUE	2.49e-305	1467.82
M-HDL-P	Esophageal cancer	rs3795269	1	2338126	A	C	0.020857	0.00381729	4.7e-08	0.0311	0.0321	0.3334	TRUE	7.61e-06	24.6588
M-HDL-P	Esophageal cancer	rs3859588	20	46476143	A	T	-0.0261536	0.00464549	1.8e-08	-0.0448	0.0334	0.1799	TRUE	8.17e-06	26.7783
M-HDL-P	Esophageal cancer	rs4239651	20	46340596	C	T	0.0372435	0.00470424	2.4e-15	-0.0032	0.0343	0.9266	TRUE	1.63e-12	52.196
M-HDL-P	Esophageal cancer	rs4240624	8	9184231	A	G	0.10045	0.00661814	4.9e-52	-0.0009	0.0709	0.9898	TRUE	3.44e-42	191.978
M-HDL-P	Esophageal cancer	rs4759375	12	123796238	T	C	0.0395274	0.00700186	1.6e-08	0.0514	0.0879	0.5585	TRUE	1.52e-06	27.9402
M-HDL-P	Esophageal cancer	rs4846921	1	230304352	A	G	0.0508865	0.00389773	5.9e-39	0.026	0.0317	0.4117	TRUE	7.27e-30	141.529
M-HDL-P	Esophageal cancer	rs4969141	17	76391653	T	C	0.0220831	0.00381273	7e-09	-0.0182	0.0296	0.5377	TRUE	8.37e-07	28.0547
M-HDL-P	Esophageal cancer	rs4986970	16	67976320	T	A	-0.0678482	0.0105133	1.1e-10	-0.0114	0.1241	0.9268	TRUE	8.88e-09	34.7291
M-HDL-P	Esophageal cancer	rs559355	11	75451281	T	A	-0.0665242	0.00522535	4e-37	0.0249	0.0343	0.467599	TRUE	1.22e-28	135.651
M-HDL-P	Esophageal cancer	rs56960668	8	144300760	A	G	0.0280743	0.00424696	3.8e-11	0.0218	0.0309	0.480799	TRUE	1.9e-08	36.4007
M-HDL-P	Esophageal cancer	rs583104	1	109821307	T	G	-0.0450514	0.00453226	2.8e-23	0.0009	0.0434	0.9833	TRUE	5.09e-19	81.9317
M-HDL-P	Esophageal cancer	rs59347135	8	19750044	G	C	-0.0676344	0.00934623	4.6e-13	-0.0423	0.0623	0.4971	TRUE	5.85e-10	46.0332
M-HDL-P	Esophageal cancer	rs60847460	10	113983758	T	C	-0.0375653	0.00544365	5.2e-12	-0.0236	0.0367	0.5204	TRUE	3.44e-09	39.8937
M-HDL-P	Esophageal cancer	rs61805076	1	182154990	C	T	-0.0255616	0.0040233	2.1e-10	0.0288	0.0324	0.3737	TRUE	1.1e-07	33.4646
M-HDL-P	Esophageal cancer	rs61941676	12	125324798	A	C	-0.0548752	0.00584434	6e-21	0.0296	0.0681	0.6637	TRUE	1.82e-16	77.0064
M-HDL-P	Esophageal cancer	rs625145	11	116727936	T	A	0.0713934	0.00485784	6.8e-49	0.005	0.0373	0.8942	TRUE	2.34e-39	179.458
M-HDL-P	Esophageal cancer	rs638714	1	62906489	T	G	-0.0464125	0.00400717	5.1e-31	-0.0059	0.0334	0.8591	TRUE	6.06e-25	112.29
M-HDL-P	Esophageal cancer	rs6606717	12	109873227	C	A	0.0296722	0.0037966	5.5e-15	0.095	0.0294	0.00124099	TRUE	2.3e-08	50.574
M-HDL-P	Esophageal cancer	rs676210	2	21231524	A	G	0.0617362	0.00468576	1.2e-39	-0.0255	0.0345	0.459	TRUE	1.4e-30	143.54
M-HDL-P	Esophageal cancer	rs686030	9	15304782	A	C	0.0388779	0.0054729	1.2e-12	0.0326	0.0566	0.5647	TRUE	9.32e-10	42.0138
M-HDL-P	Esophageal cancer	rs7241918	18	47160953	T	G	0.0963927	0.00498908	3.6e-83	0.0126	0.0436	0.7734	TRUE	2.55e-66	312.508
M-HDL-P	Esophageal cancer	rs72836561	17	41926126	T	C	-0.1308	0.0108832	2.8e-33	0.0381	0.1292	0.7678	TRUE	1.68e-26	120.19
M-HDL-P	Esophageal cancer	rs737338	19	11347657	T	C	-0.12112	0.0103131	7.5e-32	-0.0345	0.0422	0.413	TRUE	2.51e-24	114.741
M-HDL-P	Esophageal cancer	rs75911530	16	57049137	A	G	-0.140117	0.0111843	5.2e-36	0.0834	0.1366	0.5417	TRUE	5.25e-28	143.89
M-HDL-P	Esophageal cancer	rs76213248	19	11269893	T	C	0.0309743	0.00388547	1.6e-15	-0.0248	0.0354	0.4837	TRUE	7.67e-12	53.4296
M-HDL-P	Esophageal cancer	rs77960347	18	47109955	G	A	0.320242	0.016595	5.6e-83	-0.0933	0.2011	0.6427	TRUE	1.38e-65	309.07
M-HDL-P	Esophageal cancer	rs7956099	12	103556109	C	T	-0.0226043	0.0038241	3.4e-09	0.0313	0.0332	0.3466	TRUE	1.02e-06	29.3342
M-HDL-P	Esophageal cancer	rs8058512	16	57151796	T	C	-0.0240036	0.00425702	1.7e-08	-0.0106	0.032	0.7413	TRUE	8.93e-07	26.5025
M-HDL-P	Esophageal cancer	rs838876	12	125259888	G	A	-0.0381644	0.00413529	2.7e-20	0.0425	0.0397	0.2848	TRUE	5.76e-15	72.818
M-HDL-P	Esophageal cancer	rs9274346	6	32632367	T	C	0.0226658	0.00400563	1.5e-08	-0.0539	0.0503	0.2842	TRUE	4.12e-06	28.1856
M-HDL-P	Esophageal cancer	rs9471972	6	42915021	A	G	0.0268591	0.0038095	1.8e-12	-0.0059	0.0327	0.8575	TRUE	4.17e-10	41.3074
M-HDL-P	Esophageal cancer	rs967645	17	26713970	T	C	-0.0293693	0.00379963	1.1e-14	0.0144	0.032	0.6531	TRUE	1.61e-11	49.5987
M-HDL-P	Esophageal cancer	rs9953437	18	47120600	A	G	0.0919996	0.00946042	2.4e-22	-0.0043	0.0365	0.9069	TRUE	4.17e-18	80.2061
S-HDL-P	Esophageal cancer	rs1065853	19	45413233	T	G	-0.0588341	0.00762536	1.2e-14	0.0715	0.088	0.4162	TRUE	5.19e-11	59.055
S-HDL-P	Esophageal cancer	rs11076176	16	57007446	G	T	-0.0477012	0.00563897	2.7e-17	-0.0463	0.0377	0.2199	TRUE	1.8e-12	73.1591
S-HDL-P	Esophageal cancer	rs11621792	14	24871926	T	C	0.0290232	0.00417235	3.5e-12	0.0327	0.0405	0.4193	TRUE	3.96e-09	48.0751
S-HDL-P	Esophageal cancer	rs11657987	17	76387363	T	G	0.0231608	0.00418417	3.1e-08	-0.0508	0.0306	0.0964495	TRUE	2.28e-05	30.8716
S-HDL-P	Esophageal cancer	rs12318598	12	25407726	G	A	-0.0447999	0.0074736	2e-09	0.2062	0.0636	0.001191	TRUE	7.84e-05	35.5563
S-HDL-P	Esophageal cancer	rs12423535	12	22533320	A	C	0.0242663	0.00433966	2.2e-08	0.0447	0.047	0.3422	TRUE	4.26e-06	32.9729
S-HDL-P	Esophageal cancer	rs12591786	15	60902512	T	C	-0.0340541	0.00575003	3.2e-09	0.0397	0.0467	0.395	TRUE	7.82e-07	35.6212
S-HDL-P	Esophageal cancer	rs13108218	4	3443931	G	A	-0.0399268	0.00427733	1e-20	0.0557	0.03	0.0638293	TRUE	4.12e-14	86.9106
S-HDL-P	Esophageal cancer	rs13321783	3	119615375	C	T	0.0236239	0.00422984	2.3e-08	-0.0578	0.0297	0.0519398	TRUE	3.27e-05	30.7175
S-HDL-P	Esophageal cancer	rs150057262	19	19320825	G	C	-0.12206	0.0201539	1.4e-09	-0.071	0.1891	0.707499	TRUE	1.37e-07	41.617
S-HDL-P	Esophageal cancer	rs1569721	20	44768710	C	T	0.063771	0.011281	1.6e-08	0.0385	0.1264	0.760901	TRUE	7.87e-07	34.3071
S-HDL-P	Esophageal cancer	rs17411133	8	19855331	A	T	0.0380714	0.004687	4.6e-16	-0.0206	0.0355	0.5618	TRUE	2.02e-12	65.0305
S-HDL-P	Esophageal cancer	rs17699030	19	11330942	G	A	-0.0832429	0.0114357	3.4e-13	-0.0024	0.0587	0.9677	TRUE	7.31e-11	51.9755
S-HDL-P	Esophageal cancer	rs2043085	15	58680954	C	T	0.0556565	0.00424006	2.3e-39	-0.0228	0.0299	0.4465	TRUE	2.61e-30	169.435
S-HDL-P	Esophageal cancer	rs2070895	15	58723939	A	G	-0.0851679	0.00499938	4.5e-65	-0.0021	0.0314	0.9458	TRUE	1.58e-52	285.954
S-HDL-P	Esophageal cancer	rs2740488	9	107661742	C	A	-0.0260002	0.00469195	3e-08	0.0649	0.033	0.0490095	TRUE	4.04e-05	30.336
S-HDL-P	Esophageal cancer	rs2952290	17	66463383	A	G	-0.0273706	0.00498714	4.1e-08	0.0115	0.0318	0.718899	TRUE	1.88e-06	29.7167
S-HDL-P	Esophageal cancer	rs3092498	20	44055710	C	T	-0.024507	0.00416378	4e-09	-0.0031	0.0312	0.9205	TRUE	1.62e-07	34.5267
S-HDL-P	Esophageal cancer	rs3747207	22	44324855	A	G	-0.0297501	0.00503299	3.4e-09	0.0577	0.0318	0.0692899	TRUE	6.67e-06	34.3905
S-HDL-P	Esophageal cancer	rs377181093	6	31422893	G	A	0.0488122	0.00761534	1.5e-10	-0.0945	0.0884	0.2851	TRUE	1.29e-07	45.6683
S-HDL-P	Esophageal cancer	rs4656292	1	161194641	G	A	0.0490532	0.00426648	1.4e-30	-0.0055	0.0406	0.8921	TRUE	1.11e-24	130.684
S-HDL-P	Esophageal cancer	rs4939883	18	47167214	C	T	0.0596554	0.00536411	9.9e-29	-0.0006	0.0368	0.9875	TRUE	2.03e-23	121.474
S-HDL-P	Esophageal cancer	rs525028	11	116705516	A	G	-0.0764715	0.00456857	6.9e-63	-0.0117	0.0339	0.7286	TRUE	5.68e-50	278.62
S-HDL-P	Esophageal cancer	rs55714927	17	7080316	T	C	-0.0519809	0.00525502	4.5e-23	0.0631	0.0368	0.0865805	TRUE	4.68e-16	96.1727
S-HDL-P	Esophageal cancer	rs5754102	22	21916272	A	C	-0.0343908	0.00540261	1.9e-10	-0.0146	0.0627	0.8155	TRUE	2.03e-08	40.759
S-HDL-P	Esophageal cancer	rs58952297	20	44560820	T	C	0.187678	0.00530963	1e-200	0.0313	0.0565	0.579201	TRUE	1.08e-216	1242.55
S-HDL-P	Esophageal cancer	rs72736909	1	220999969	T	C	0.0470123	0.00836251	1.9e-08	0.1087	0.0896	0.225	TRUE	6.49e-06	31.4656
S-HDL-P	Esophageal cancer	rs72997616	11	75474195	A	C	-0.0637487	0.00711315	3.2e-19	0.004	0.0375	0.9147	TRUE	1.3e-15	79.7921
S-HDL-P	Esophageal cancer	rs76070947	20	44113286	G	C	0.0613686	0.0098539	4.7e-10	-0.0333	0.1071	0.755699	TRUE	4.99e-08	38.7982
S-HDL-P	Esophageal cancer	rs77437185	9	107594698	A	G	0.0657226	0.0107659	1e-09	-0.0671	0.0669	0.3161	TRUE	4.76e-07	36.8154
S-HDL-P	Esophageal cancer	rs77960347	18	47109955	G	A	0.191504	0.0180532	2.7e-26	-0.0933	0.2011	0.6427	TRUE	1.24e-20	110.333
S-HDL-P	Esophageal cancer	rs9270000	6	32552740	A	G	0.0405784	0.00475936	1.5e-17	0.0517	0.0437	0.2371	TRUE	1.01e-12	92.7653
IDL	Esophageal cancer	rs10260606	7	44584551	C	G	0.0328557	0.00527737	4.8e-10	-0.1202	0.0569	0.03457	TRUE	3.24e-06	37.1042
IDL	Esophageal cancer	rs10410835	19	45358353	C	T	0.0532588	0.00413208	5.2e-38	0.0739	0.0483	0.126	TRUE	1.29e-27	163.095
IDL	Esophageal cancer	rs1057558	7	1062366	C	T	-0.0305632	0.00493397	5.8e-10	0.0519	0.0354	0.1426	TRUE	9.01e-07	36.9425
IDL	Esophageal cancer	rs1065853	19	45413233	T	G	-0.519151	0.00751761	1e-200	0.0715	0.088	0.4162	TRUE	0	4787
IDL	Esophageal cancer	rs1081105	19	45412955	C	A	0.154478	0.0124652	2.9e-35	-0.0701	0.1394	0.6147	TRUE	1.19e-27	147.705
IDL	Esophageal cancer	rs111278137	19	45215081	A	G	-0.118013	0.0145068	4.1e-16	0.1801	0.1651	0.2754	TRUE	9.18e-12	67.8252
IDL	Esophageal cancer	rs11206517	1	55526428	G	T	0.0955242	0.0114378	6.7e-17	-0.1136	0.0739	0.1244	TRUE	9.35e-12	67.0815
IDL	Esophageal cancer	rs112819436	11	126223122	G	A	0.0708374	0.00883746	1.1e-15	-0.0213	0.1028	0.8362	TRUE	1.23e-12	62.0946
IDL	Esophageal cancer	rs115478735	9	136149711	T	A	0.0661692	0.00528606	6e-36	-0.034	0.0484	0.482	TRUE	9.1e-28	151.058
IDL	Esophageal cancer	rs11591147	1	55505647	T	G	-0.346654	0.0155694	8e-110	-0.0742	0.162	0.647	TRUE	5.93e-87	476.362
IDL	Esophageal cancer	rs1169294	12	121426594	A	G	0.0301884	0.00443211	9.7e-12	-0.0036	0.0303	0.9065	TRUE	1.36e-09	44.8912
IDL	Esophageal cancer	rs11753995	6	160575366	A	G	0.0355215	0.00543184	6.2e-11	-0.1521	0.0604	0.0117501	TRUE	1.96e-06	41.1905
IDL	Esophageal cancer	rs12151108	19	11197261	A	G	-0.160297	0.00627344	5.2e-144	-0.0262	0.0702	0.7093	TRUE	1.61e-114	626.457
IDL	Esophageal cancer	rs12208357	6	160543148	T	C	0.0624928	0.00803827	7.6e-15	0.0891	0.0897	0.3205	TRUE	6.22e-11	58.5453
IDL	Esophageal cancer	rs12740374	1	109817590	T	G	-0.0985665	0.00491609	2e-89	0.0128	0.0438	0.7698	TRUE	2.69e-71	386.335
IDL	Esophageal cancer	rs149615216	18	47106028	T	C	0.122391	0.0198299	6.7e-10	-0.292	0.2222	0.1889	TRUE	7.08e-07	36.8279
IDL	Esophageal cancer	rs1499279	5	52106278	G	T	-0.062436	0.0102694	1.2e-09	-0.298	0.1142	0.00903109	TRUE	1.67e-05	35.8018
IDL	Esophageal cancer	rs183130	16	56991363	T	C	-0.0757042	0.00436698	2.5e-67	-0.0078	0.0339	0.8176	TRUE	7.61e-54	289.65
IDL	Esophageal cancer	rs1883711	20	39179822	C	G	0.0999769	0.0120044	8.2e-17	-0.1138	0.126	0.3665	TRUE	1.49e-12	69.5945
IDL	Esophageal cancer	rs2495477	1	55518467	G	A	-0.0321617	0.00426715	4.8e-14	0.0431	0.0318	0.1749	TRUE	7.02e-10	56.861
IDL	Esophageal cancer	rs2517671	6	29937977	G	A	0.0254677	0.00412934	6.9e-10	-0.0051	0.0296	0.8631	TRUE	4.8e-08	36.3553
IDL	Esophageal cancer	rs2569550	19	11228745	C	T	0.0349241	0.00416246	4.9e-17	0.0318	0.0301	0.2922	TRUE	1.63e-12	67.776
IDL	Esophageal cancer	rs261290	15	58678720	C	T	-0.0691271	0.00430685	5.7e-58	-0.0107	0.0301	0.7213	TRUE	5.01e-46	249.194
IDL	Esophageal cancer	rs2618566	20	17844684	T	G	-0.0248274	0.00431511	8.7e-09	-0.026	0.0321	0.4184	TRUE	1.54e-06	31.8312
IDL	Esophageal cancer	rs2642438	1	220970028	G	A	0.0288954	0.00447546	1.1e-10	0.0013	0.0353	0.9697	TRUE	7.58e-09	40.071
[truncated: 3,623 more rows]

## Sheet: eTable 3
eTable 3: Detailed results of MR analysis
Outcome	Exposure	Methods	nsnp	OR	P-val
Liver cancer	HDL	MR Egger	39	1.000(0.999,1.001)	0.72086
Liver cancer	HDL	Weighted median	39	1.000(0.999,1.001)	0.620662
Liver cancer	HDL	Inverse variance weighted	39	1.000(1.000,1.001)	0.893447
Liver cancer	HDL	Simple mode	39	1.000(0.999,1.002)	0.66122
Liver cancer	HDL	Weighted mode	39	1.000(0.999,1.001)	0.604563
Liver cancer	VL-HDL-P	MR Egger	56	1.000(1.000,1.001)	0.465547
Liver cancer	VL-HDL-P	Weighted median	56	1.000(0.999,1.001)	0.986007
Liver cancer	VL-HDL-P	Inverse variance weighted	56	1.000(1.000,1.001)	0.522298
Liver cancer	VL-HDL-P	Simple mode	56	1.000(0.999,1.001)	0.675391
Liver cancer	VL-HDL-P	Weighted mode	56	1.000(1.000,1.001)	0.359779
Liver cancer	L-HDL-P	MR Egger	61	1.000(0.999,1.001)	0.80163
Liver cancer	L-HDL-P	Weighted median	61	1.000(0.999,1.000)	0.673757
Liver cancer	L-HDL-P	Inverse variance weighted	61	1.000(1.000,1.000)	0.738545
Liver cancer	L-HDL-P	Simple mode	61	1.000(0.999,1.001)	0.649479
Liver cancer	L-HDL-P	Weighted mode	61	1.000(1.000,1.000)	0.933492
Liver cancer	M-HDL-P	MR Egger	50	1.000(0.999,1.001)	0.537856
Liver cancer	M-HDL-P	Weighted median	50	1.000(0.999,1.001)	0.610526
Liver cancer	M-HDL-P	Inverse variance weighted	50	1.000(0.999,1.000)	0.786689
Liver cancer	M-HDL-P	Simple mode	50	1.000(0.999,1.001)	0.817754
Liver cancer	M-HDL-P	Weighted mode	50	1.000(0.999,1.000)	0.576528
Liver cancer	S-HDL-P	MR Egger	34	1.000(0.999,1.001)	0.753897
Liver cancer	S-HDL-P	Weighted median	34	1.000(0.999,1.001)	0.734138
Liver cancer	S-HDL-P	Inverse variance weighted	34	1.000(0.999,1.000)	0.591495
Liver cancer	S-HDL-P	Simple mode	34	0.999(0.997,1.000)	0.184203
Liver cancer	S-HDL-P	Weighted mode	34	1.000(0.999,1.001)	0.921817
Liver cancer	IDL	MR Egger	29	1.000(1.000,1.001)	0.601078
Liver cancer	IDL	Weighted median	29	1.000(1.000,1.001)	0.277992
Liver cancer	IDL	Inverse variance weighted	29	1.000(1.000,1.001)	0.226061
Liver cancer	IDL	Simple mode	29	1.000(0.999,1.002)	0.564289
Liver cancer	IDL	Weighted mode	29	1.000(1.000,1.001)	0.347862
Liver cancer	LDL	MR Egger	35	0.999(0.998,1.000)	0.170811
Liver cancer	LDL	Weighted median	35	1.000(0.999,1.000)	0.338911
Liver cancer	LDL	Inverse variance weighted	35	1.000(0.999,1.000)	0.738127
Liver cancer	LDL	Simple mode	35	1.000(0.998,1.001)	0.621201
Liver cancer	LDL	Weighted mode	35	0.999(0.999,1.000)	0.13666
Liver cancer	L-LDL-P	MR Egger	37	0.999(0.998,1.001)	0.332574
Liver cancer	L-LDL-P	Weighted median	37	1.000(0.999,1.000)	0.363729
Liver cancer	L-LDL-P	Inverse variance weighted	37	1.000(0.999,1.000)	0.46952
Liver cancer	L-LDL-P	Simple mode	37	0.999(0.998,1.001)	0.525164
Liver cancer	L-LDL-P	Weighted mode	37	0.999(0.999,1.000)	0.225344
Liver cancer	M-LDL-P	MR Egger	50	1.000(0.999,1.001)	0.537856
Liver cancer	M-LDL-P	Weighted median	50	1.000(0.999,1.001)	0.610526
Liver cancer	M-LDL-P	Inverse variance weighted	50	1.000(0.999,1.000)	0.786689
Liver cancer	M-LDL-P	Simple mode	50	1.000(0.999,1.001)	0.817754
Liver cancer	M-LDL-P	Weighted mode	50	1.000(0.999,1.000)	0.576528
Liver cancer	S-LDL-P	MR Egger	34	1.000(0.999,1.001)	0.753897
Liver cancer	S-LDL-P	Weighted median	34	1.000(0.999,1.001)	0.734138
Liver cancer	S-LDL-P	Inverse variance weighted	34	1.000(0.999,1.000)	0.591495
Liver cancer	S-LDL-P	Simple mode	34	0.999(0.997,1.000)	0.184203
Liver cancer	S-LDL-P	Weighted mode	34	1.000(0.999,1.001)	0.921817
Liver cancer	VLDL	MR Egger	38	1.000(0.999,1.001)	0.469091
Liver cancer	VLDL	Weighted median	38	1.000(0.999,1.001)	0.795791
Liver cancer	VLDL	Inverse variance weighted	38	1.000(1.000,1.000)	0.834467
Liver cancer	VLDL	Simple mode	38	1.001(0.999,1.002)	0.408316
Liver cancer	VLDL	Weighted mode	38	1.000(0.999,1.001)	0.665554
Liver cancer	CEL-VLDL-P	MR Egger	37	0.999(0.999,1.000)	0.0979048
Liver cancer	CEL-VLDL-P	Weighted median	37	0.999(0.999,1.000)	0.0448396
Liver cancer	CEL-VLDL-P	Inverse variance weighted	37	1.000(0.999,1.000)	0.148529
Liver cancer	CEL-VLDL-P	Simple mode	37	0.999(0.998,1.000)	0.158046
Liver cancer	CEL-VLDL-P	Weighted mode	37	0.999(0.999,1.000)	0.0667279
Liver cancer	VL-VLDL-P	MR Egger	40	1.000(0.999,1.001)	0.690592
Liver cancer	VL-VLDL-P	Weighted median	40	1.000(0.999,1.001)	0.610097
Liver cancer	VL-VLDL-P	Inverse variance weighted	40	1.000(0.999,1.000)	0.641601
Liver cancer	VL-VLDL-P	Simple mode	40	0.999(0.997,1.000)	0.145193
Liver cancer	VL-VLDL-P	Weighted mode	40	1.000(0.999,1.001)	0.985171
Liver cancer	L-VLDL-P	MR Egger	39	1.000(0.999,1.001)	0.762141
Liver cancer	L-VLDL-P	Weighted median	39	1.000(0.999,1.001)	0.640581
Liver cancer	L-VLDL-P	Inverse variance weighted	39	1.000(1.000,1.000)	0.986495
Liver cancer	L-VLDL-P	Simple mode	39	1.001(0.999,1.002)	0.282863
Liver cancer	L-VLDL-P	Weighted mode	39	1.000(0.999,1.001)	0.815185
Liver cancer	M-VLDL-P	MR Egger	38	1.000(0.999,1.001)	0.927965
Liver cancer	M-VLDL-P	Weighted median	38	1.000(0.999,1.001)	0.920123
Liver cancer	M-VLDL-P	Inverse variance weighted	38	1.000(0.999,1.000)	0.787847
Liver cancer	M-VLDL-P	Simple mode	38	1.000(0.999,1.002)	0.548497
Liver cancer	M-VLDL-P	Weighted mode	38	1.000(0.999,1.001)	0.925216
Liver cancer	S-VLDL-P	MR Egger	42	1.000(0.999,1.001)	0.794656
Liver cancer	S-VLDL-P	Weighted median	42	1.000(0.999,1.000)	0.585762
Liver cancer	S-VLDL-P	Inverse variance weighted	42	1.000(1.000,1.001)	0.695476
Liver cancer	S-VLDL-P	Simple mode	42	1.001(1.000,1.003)	0.105696
Liver cancer	S-VLDL-P	Weighted mode	42	1.000(0.999,1.001)	0.689308
Liver cancer	VS-VLDL-P	MR Egger	42	1.001(1.000,1.001)	0.0492894
Liver cancer	VS-VLDL-P	Weighted median	42	1.001(1.000,1.001)	0.0311629
Liver cancer	VS-VLDL-P	Inverse variance weighted	42	1.000(1.000,1.001)	0.302733
Liver cancer	VS-VLDL-P	Simple mode	42	0.999(0.998,1.000)	0.188292
Liver cancer	VS-VLDL-P	Weighted mode	42	1.001(1.000,1.001)	0.0393497
Esophageal cancer	HDL	MR Egger	53	0.903(0.611,1.336)	0.612788
Esophageal cancer	HDL	Weighted median	53	0.957(0.696,1.317)	0.788396
Esophageal cancer	HDL	Inverse variance weighted	53	1.038(0.848,1.270)	0.720687
Esophageal cancer	HDL	Simple mode	53	0.873(0.513,1.484)	0.617507
Esophageal cancer	HDL	Weighted mode	53	0.951(0.689,1.312)	0.759405
Esophageal cancer	VL-HDL-P	MR Egger	67	0.946(0.733,1.222)	0.673727
Esophageal cancer	VL-HDL-P	Weighted median	67	1.054(0.839,1.325)	0.650951
Esophageal cancer	VL-HDL-P	Inverse variance weighted	67	1.016(0.857,1.205)	0.854052
Esophageal cancer	VL-HDL-P	Simple mode	67	1.009(0.569,1.790)	0.975251
Esophageal cancer	VL-HDL-P	Weighted mode	67	1.031(0.850,1.249)	0.760295
Esophageal cancer	L-HDL-P	MR Egger	73	0.850(0.642,1.126)	0.261065
Esophageal cancer	L-HDL-P	Weighted median	73	0.969(0.752,1.250)	0.809035
Esophageal cancer	L-HDL-P	Inverse variance weighted	73	0.973(0.812,1.166)	0.763994
Esophageal cancer	L-HDL-P	Simple mode	73	1.024(0.577,1.817)	0.935374
Esophageal cancer	L-HDL-P	Weighted mode	73	0.940(0.754,1.171)	0.582393
Esophageal cancer	M-HDL-P	MR Egger	60	0.947(0.699,1.282)	0.724445
Esophageal cancer	M-HDL-P	Weighted median	60	0.963(0.743,1.248)	0.776261
Esophageal cancer	M-HDL-P	Inverse variance weighted	60	1.063(0.894,1.264)	0.488327
Esophageal cancer	M-HDL-P	Simple mode	60	1.018(0.666,1.556)	0.933881
Esophageal cancer	M-HDL-P	Weighted mode	60	1.003(0.791,1.272)	0.97927
Esophageal cancer	S-HDL-P	MR Egger	32	1.510(0.867,2.630)	0.155562
Esophageal cancer	S-HDL-P	Weighted median	32	1.025(0.702,1.498)	0.896739
Esophageal cancer	S-HDL-P	Inverse variance weighted	32	0.806(0.595,1.092)	0.164603
Esophageal cancer	S-HDL-P	Simple mode	32	0.920(0.494,1.712)	0.793309
Esophageal cancer	S-HDL-P	Weighted mode	32	1.017(0.706,1.467)	0.926722
Esophageal cancer	IDL	MR Egger	41	0.990(0.716,1.370)	0.954053
Esophageal cancer	IDL	Weighted median	41	0.876(0.646,1.188)	0.394778
Esophageal cancer	IDL	Inverse variance weighted	41	0.908(0.725,1.138)	0.402997
Esophageal cancer	IDL	Simple mode	41	1.016(0.601,1.719)	0.951704
Esophageal cancer	IDL	Weighted mode	41	0.969(0.742,1.264)	0.815638
Esophageal cancer	LDL	MR Egger	44	0.923(0.650,1.311)	0.657477
Esophageal cancer	LDL	Weighted median	44	0.881(0.658,1.179)	0.39238
Esophageal cancer	LDL	Inverse variance weighted	44	0.964(0.769,1.207)	0.746851
Esophageal cancer	LDL	Simple mode	44	1.151(0.665,1.994)	0.618305
Esophageal cancer	LDL	Weighted mode	44	0.934(0.706,1.236)	0.636287
Esophageal cancer	L-LDL-P	MR Egger	46	0.997(0.712,1.396)	0.987017
Esophageal cancer	L-LDL-P	Weighted median	46	0.894(0.653,1.225)	0.486453
Esophageal cancer	L-LDL-P	Inverse variance weighted	46	1.034(0.830,1.289)	0.764607
Esophageal cancer	L-LDL-P	Simple mode	46	1.275(0.719,2.262)	0.409817
Esophageal cancer	L-LDL-P	Weighted mode	46	0.957(0.700,1.307)	0.781393
Esophageal cancer	M-LDL-P	MR Egger	60	0.947(0.699,1.282)	0.724445
Esophageal cancer	M-LDL-P	Weighted median	60	0.963(0.743,1.248)	0.776261
Esophageal cancer	M-LDL-P	Inverse variance weighted	60	1.063(0.894,1.264)	0.488327
Esophageal cancer	M-LDL-P	Simple mode	60	1.018(0.666,1.556)	0.933881
Esophageal cancer	M-LDL-P	Weighted mode	60	1.003(0.791,1.272)	0.97927
Esophageal cancer	S-LDL-P	MR Egger	32	1.510(0.867,2.630)	0.155562
Esophageal cancer	S-LDL-P	Weighted median	32	1.025(0.702,1.498)	0.896739
Esophageal cancer	S-LDL-P	Inverse variance weighted	32	0.806(0.595,1.092)	0.164603
Esophageal cancer	S-LDL-P	Simple mode	32	0.92(0.494,1.712)	0.793309
Esophageal cancer	S-LDL-P	Weighted mode	32	1.017(0.706,1.467)	0.926722
Esophageal cancer	VLDL	MR Egger	46	1.302(0.900,1.882)	0.167758
Esophageal cancer	VLDL	Weighted median	46	1.218(0.911,1.628)	0.182895
Esophageal cancer	VLDL	Inverse variance weighted	46	1.050(0.849,1.300)	0.651352
Esophageal cancer	VLDL	Simple mode	46	0.895(0.548,1.461)	0.659055
Esophageal cancer	VLDL	Weighted mode	46	1.201(0.914,1.578)	0.195259
Esophageal cancer	CEL-VLDL-P	MR Egger	52	1.143(0.896,1.459)	0.287706
Esophageal cancer	CEL-VLDL-P	Weighted median	52	1.155(0.920,1.449)	0.215197
Esophageal cancer	CEL-VLDL-P	Inverse variance weighted	52	1.127(0.944,1.345)	0.18492
Esophageal cancer	CEL-VLDL-P	Simple mode	52	1.069(0.693,1.650)	0.763512
Esophageal cancer	CEL-VLDL-P	Weighted mode	52	1.164(0.969,1.398)	0.110007
Esophageal cancer	VL-VLDL-P	MR Egger	47	1.152(0.864,1.537)	0.3406
Esophageal cancer	VL-VLDL-P	Weighted median	47	1.130(0.855,1.493)	0.391884
Esophageal cancer	VL-VLDL-P	Inverse variance weighted	47	1.115(0.915,1.357)	0.280192
Esophageal cancer	VL-VLDL-P	Simple mode	47	1.243(0.742,2.084)	0.412445
Esophageal cancer	VL-VLDL-P	Weighted mode	47	1.128(0.886,1.437)	0.333732
Esophageal cancer	L-VLDL-P	MR Egger	46	1.272(0.986,1.642)	0.0709678
Esophageal cancer	L-VLDL-P	Weighted median	46	1.204(0.949,1.529)	0.126875
Esophageal cancer	L-VLDL-P	Inverse variance weighted	46	1.133(0.948,1.354)	0.169526
Esophageal cancer	L-VLDL-P	Simple mode	46	1.229(0.792,1.908)	0.362732
Esophageal cancer	L-VLDL-P	Weighted mode	46	1.206(0.994,1.463)	0.0640529
Esophageal cancer	M-VLDL-P	MR Egger	46	1.064(0.719,1.575)	0.758012
Esophageal cancer	M-VLDL-P	Weighted median	46	1.187(0.839,1.678)	0.332966
Esophageal cancer	M-VLDL-P	Inverse variance weighted	46	1.006(0.802,1.262)	0.960052
Esophageal cancer	M-VLDL-P	Simple mode	46	0.966(0.542,1.721)	0.90627
Esophageal cancer	M-VLDL-P	Weighted mode	46	1.155(0.827,1.612)	0.402276
Esophageal cancer	S-VLDL-P	MR Egger	45	1.298(0.860,1.957)	0.220983
Esophageal cancer	S-VLDL-P	Weighted median	45	1.163(0.856,1.581)	0.333381
Esophageal cancer	S-VLDL-P	Inverse variance weighted	45	1.187(0.956,1.475)	0.120525
Esophageal cancer	S-VLDL-P	Simple mode	45	1.278(0.770,2.121)	0.347123
Esophageal cancer	S-VLDL-P	Weighted mode	45	1.156(0.869,1.539)	0.32521
Esophageal cancer	VS-VLDL-P	MR Egger	53	1.079(0.829,1.405)	0.573586
Esophageal cancer	VS-VLDL-P	Weighted median	53	1.076(0.836,1.385)	0.568004
Esophageal cancer	VS-VLDL-P	Inverse variance weighted	53	0.949(0.797,1.129)	0.554872
Esophageal cancer	VS-VLDL-P	Simple mode	53	1.066(0.664,1.711)	0.793742
Esophageal cancer	VS-VLDL-P	Weighted mode	53	1.066(0.853,1.331)	0.578001
Gastric cancer	HDL	MR Egger	63	0.746(0.598,0.932)	0.0122333
Gastric cancer	HDL	Weighted median	63	0.873(0.735,1.037)	0.121504
Gastric cancer	HDL	Inverse variance weighted	63	0.963(0.862,1.076)	0.509255
Gastric cancer	HDL	Simple mode	63	0.947(0.716,1.252)	0.701358
Gastric cancer	HDL	Weighted mode	63	0.883(0.750,1.038)	0.136372
Gastric cancer	VL-HDL-P	MR Egger	87	0.784(0.644,0.954)	0.0173582
Gastric cancer	VL-HDL-P	Weighted median	87	0.895(0.755,1.061)	0.201766
Gastric cancer	VL-HDL-P	Inverse variance weighted	87	0.982(0.872,1.105)	0.761129
Gastric cancer	VL-HDL-P	Simple mode	87	1.277(0.924,1.766)	0.1421
Gastric cancer	VL-HDL-P	Weighted mode	87	0.905(0.777,1.055)	0.20622
Gastric cancer	L-HDL-P	MR Egger	97	0.887(0.771,1.020)	0.0967317
Gastric cancer	L-HDL-P	Weighted median	97	0.940(0.822,1.075)	0.367771
Gastric cancer	L-HDL-P	Inverse variance weighted	97	1.040(0.953,1.135)	0.374838
Gastric cancer	L-HDL-P	Simple mode	97	1.082(0.859,1.364)	0.505254
Gastric cancer	L-HDL-P	Weighted mode	97	0.981(0.882,1.092)	0.731457
Gastric cancer	M-HDL-P	MR Egger	68	0.827(0.700,0.977)	0.028844
Gastric cancer	M-HDL-P	Weighted median	68	0.936(0.810,1.081)	0.368169
Gastric cancer	M-HDL-P	Inverse variance weighted	68	0.988(0.899,1.086)	0.802962
Gastric cancer	M-HDL-P	Simple mode	68	0.956(0.749,1.221)	0.721845
Gastric cancer	M-HDL-P	Weighted mode	68	0.924(0.812,1.051)	0.233145
Gastric cancer	S-HDL-P	MR Egger	42	0.994(0.739,1.335)	0.966626
Gastric cancer	S-HDL-P	Weighted median	42	0.942(0.770,1.152)	0.557969
Gastric cancer	S-HDL-P	Inverse variance weighted	42	0.924(0.806,1.060)	0.261486
Gastric cancer	S-HDL-P	Simple mode	42	0.693(0.500,0.962)	0.0341864
Gastric cancer	S-HDL-P	Weighted mode	42	0.920(0.742,1.142)	0.454568
Gastric cancer	IDL	MR Egger	43	0.855(0.663,1.103)	0.235055
Gastric cancer	IDL	Weighted median	43	0.881(0.716,1.084)	0.232063
Gastric cancer	IDL	Inverse variance weighted	43	0.951(0.827,1.095)	0.485546
Gastric cancer	IDL	Simple mode	43	1.128(0.799,1.593)	0.496283
Gastric cancer	IDL	Weighted mode	43	0.988(0.774,1.260)	0.921258
Gastric cancer	LDL	MR Egger	47	0.712(0.556,0.912)	0.00991462
Gastric cancer	LDL	Weighted median	47	0.819(0.683,0.983)	0.0320599
Gastric cancer	LDL	Inverse variance weighted	47	0.834(0.735,0.946)	0.00485104
Gastric cancer	LDL	Simple mode	47	0.846(0.608,1.175)	0.323215
Gastric cancer	LDL	Weighted mode	47	0.830(0.656,1.049)	0.126311
Gastric cancer	L-LDL-P	MR Egger	26	0.658(0.475,0.910)	0.0184906
Gastric cancer	L-LDL-P	Weighted median	26	0.786(0.617,1.001)	0.0513524
Gastric cancer	L-LDL-P	Inverse variance weighted	26	0.797(0.668,0.950)	0.0113067
Gastric cancer	L-LDL-P	Simple mode	26	0.802(0.553,1.164)	0.257167
Gastric cancer	L-LDL-P	Weighted mode	26	0.802(0.623,1.033)	0.100145
Gastric cancer	M-LDL-P	MR Egger	68	0.827(0.700,0.977)	0.028844
Gastric cancer	M-LDL-P	Weighted median	68	0.936(0.810,1.081)	0.368169
Gastric cancer	M-LDL-P	Inverse variance weighted	68	0.988(0.899,1.086)	0.802962
Gastric cancer	M-LDL-P	Simple mode	68	0.956(0.749,1.221)	0.721845
Gastric cancer	M-LDL-P	Weighted mode	68	0.924(0.812,1.051)	0.233145
Gastric cancer	S-LDL-P	MR Egger	42	0.994(0.739,1.335)	0.966626
Gastric cancer	S-LDL-P	Weighted median	42	0.942(0.770,1.152)	0.557969
Gastric cancer	S-LDL-P	Inverse variance weighted	42	0.924(0.806,1.060)	0.261486
Gastric cancer	S-LDL-P	Simple mode	42	0.693(0.500,0.962)	0.0341864
Gastric cancer	S-LDL-P	Weighted mode	42	0.920(0.742,1.142)	0.454568
Gastric cancer	VLDL	MR Egger	62	0.925(0.763,1.120)	0.426458
Gastric cancer	VLDL	Weighted median	62	0.895(0.759,1.055)	0.185136
Gastric cancer	VLDL	Inverse variance weighted	62	0.926(0.830,1.034)	0.1711
Gastric cancer	VLDL	Simple mode	62	0.927(0.695,1.236)	0.60562
Gastric cancer	VLDL	Weighted mode	62	0.940(0.816,1.082)	0.390096
Gastric cancer	CEL-VLDL-P	MR Egger	60	0.981(0.878,1.096)	0.729664
Gastric cancer	CEL-VLDL-P	Weighted median	60	0.996(0.895,1.108)	0.938447
Gastric cancer	CEL-VLDL-P	Inverse variance weighted	60	0.978(0.903,1.060)	0.593878
Gastric cancer	CEL-VLDL-P	Simple mode	60	0.957(0.728,1.259)	0.754261
Gastric cancer	CEL-VLDL-P	Weighted mode	60	0.973(0.885,1.070)	0.574675
Gastric cancer	VL-VLDL-P	MR Egger	60	0.968(0.858,1.093)	0.602226
Gastric cancer	VL-VLDL-P	Weighted median	60	0.956(0.852,1.074)	0.452765
Gastric cancer	VL-VLDL-P	Inverse variance weighted	60	0.958(0.881,1.042)	0.31742
Gastric cancer	VL-VLDL-P	Simple mode	60	0.793(0.614,1.024)	0.0801312
Gastric cancer	VL-VLDL-P	Weighted mode	60	0.950(0.859,1.051)	0.323672
Gastric cancer	L-VLDL-P	MR Egger	56	0.982(0.867,1.112)	0.771349
Gastric cancer	L-VLDL-P	Weighted median	56	0.917(0.819,1.026)	0.128611
Gastric cancer	L-VLDL-P	Inverse variance weighted	56	0.928(0.852,1.011)	0.0893878
Gastric cancer	L-VLDL-P	Simple mode	56	0.833(0.651,1.067)	0.154552
Gastric cancer	L-VLDL-P	Weighted mode	56	0.952(0.864,1.048)	0.319295
Gastric cancer	M-VLDL-P	MR Egger	60	0.851(0.680,1.065)	0.163312
Gastric cancer	M-VLDL-P	Weighted median	60	0.878(0.732,1.053)	0.160533
Gastric cancer	M-VLDL-P	Inverse variance weighted	60	0.886(0.784,1.002)	0.0538241
Gastric cancer	M-VLDL-P	Simple mode	60	0.830(0.593,1.163)	0.283634
Gastric cancer	M-VLDL-P	Weighted mode	60	0.891(0.750,1.059)	0.1957
Gastric cancer	S-VLDL-P	MR Egger	57	0.955(0.810,1.126)	0.586125
Gastric cancer	S-VLDL-P	Weighted median	57	0.908(0.785,1.051)	0.197754
Gastric cancer	S-VLDL-P	Inverse variance weighted	57	0.903(0.817,0.998)	0.0447066
Gastric cancer	S-VLDL-P	Simple mode	57	0.851(0.648,1.117)	0.250016
Gastric cancer	S-VLDL-P	Weighted mode	57	0.914(0.813,1.028)	0.14098
Gastric cancer	VS-VLDL-P	MR Egger	62	0.688(0.523,0.905)	0.00959067
Gastric cancer	VS-VLDL-P	Weighted median	62	0.805(0.665,0.975)	0.0267135
Gastric cancer	VS-VLDL-P	Inverse variance weighted	62	0.823(0.722,0.938)	0.00345388
Gastric cancer	VS-VLDL-P	Simple mode	62	0.960(0.677,1.363)	0.821946
Gastric cancer	VS-VLDL-P	Weighted mode	62	0.830(0.673,1.025)	0.0880376
Colorectal cancer	HDL	MR Egger	62	1.082(0.926,1.265)	0.323967
Colorectal cancer	HDL	Weighted median	62	1.057(0.920,1.215)	0.432956
Colorectal cancer	HDL	Inverse variance weighted	62	1.006(0.928,1.092)	0.881821
Colorectal cancer	HDL	Simple mode	62	0.981(0.767,1.256)	0.881141
Colorectal cancer	HDL	Weighted mode	62	1.016(0.877,1.178)	0.828304
Colorectal cancer	VL-HDL-P	MR Egger	84	1.059(0.958,1.170)	0.26446
Colorectal cancer	VL-HDL-P	Weighted median	84	1.052(0.952,1.162)	0.322523
Colorectal cancer	VL-HDL-P	Inverse variance weighted	84	1.054(0.986,1.127)	0.122788
Colorectal cancer	VL-HDL-P	Simple mode	84	1.010(0.782,1.303)	0.942223
Colorectal cancer	VL-HDL-P	Weighted mode	84	1.046(0.965,1.133)	0.279752
Colorectal cancer	L-HDL-P	MR Egger	93	1.009(0.907,1.122)	0.872313
Colorectal cancer	L-HDL-P	Weighted median	93	0.949(0.862,1.045)	0.285736
Colorectal cancer	L-HDL-P	Inverse variance weighted	93	0.968(0.905,1.036)	0.350992
Colorectal cancer	L-HDL-P	Simple mode	93	0.922(0.743,1.144)	0.461552
Colorectal cancer	L-HDL-P	Weighted mode	93	0.976(0.895,1.065)	0.590325
Colorectal cancer	M-HDL-P	MR Egger	69	1.079(0.952,1.224)	0.238365
Colorectal cancer	M-HDL-P	Weighted median	69	1.056(0.941,1.185)	0.355485
Colorectal cancer	M-HDL-P	Inverse variance weighted	69	1.052(0.979,1.130)	0.168339
Colorectal cancer	M-HDL-P	Simple mode	69	1.005(0.807,1.252)	0.964295
Colorectal cancer	M-HDL-P	Weighted mode	69	1.069(0.958,1.193)	0.23732
Colorectal cancer	S-HDL-P	MR Egger	40	0.864(0.698,1.070)	0.187343
Colorectal cancer	S-HDL-P	Weighted median	40	0.827(0.718,0.953)	0.00857419
Colorectal cancer	S-HDL-P	Inverse variance weighted	40	0.872(0.783,0.972)	0.0134371
Colorectal cancer	S-HDL-P	Simple mode	40	0.865(0.660,1.133)	0.297591
Colorectal cancer	S-HDL-P	Weighted mode	40	0.812(0.704,0.937)	0.00705417
Colorectal cancer	IDL	MR Egger	34	0.872(0.704,1.080)	0.217102
Colorectal cancer	IDL	Weighted median	34	1.028(0.884,1.196)	0.717143
Colorectal cancer	IDL	Inverse variance weighted	34	1.089(0.966,1.229)	0.163361
Colorectal cancer	IDL	Simple mode	34	1.027(0.792,1.333)	0.84054
Colorectal cancer	IDL	Weighted mode	34	0.975(0.824,1.154)	0.769956
Colorectal cancer	LDL	MR Egger	46	1.064(0.922,1.228)	0.398839
Colorectal cancer	LDL	Weighted median	46	1.144(1.017,1.288)	0.0251839
Colorectal cancer	LDL	Inverse variance weighted	46	1.091(0.998,1.192)	0.0560862
Colorectal cancer	LDL	Simple mode	46	0.849(0.665,1.085)	0.198572
Colorectal cancer	LDL	Weighted mode	46	1.134(1.001,1.285)	0.0544166
Colorectal cancer	L-LDL-P	MR Egger	47	1.071(0.932,1.230)	0.339285
Colorectal cancer	L-LDL-P	Weighted median	47	1.139(1.012,1.282)	0.0316224
Colorectal cancer	L-LDL-P	Inverse variance weighted	47	1.088(0.996,1.189)	0.0614054
Colorectal cancer	L-LDL-P	Simple mode	47	0.897(0.696,1.155)	0.402937
Colorectal cancer	L-LDL-P	Weighted mode	47	1.109(0.982,1.253)	0.103006
Colorectal cancer	M-LDL-P	MR Egger	69	1.079(0.952,1.224)	0.238365
Colorectal cancer	M-LDL-P	Weighted median	69	1.056(0.941,1.185)	0.355485
Colorectal cancer	M-LDL-P	Inverse variance weighted	69	1.052(0.979,1.130)	0.168339
Colorectal cancer	M-LDL-P	Simple mode	69	1.005(0.807,1.252)	0.964295
Colorectal cancer	M-LDL-P	Weighted mode	69	1.069(0.958,1.193)	0.23732
Colorectal cancer	S-LDL-P	MR Egger	40	0.864(0.698,1.070)	0.187343
Colorectal cancer	S-LDL-P	Weighted median	40	0.827(0.718,0.953)	0.00857419
Colorectal cancer	S-LDL-P	Inverse variance weighted	40	0.872(0.783,0.972)	0.0134371
Colorectal cancer	S-LDL-P	Simple mode	40	0.865(0.660,1.133)	0.297591
Colorectal cancer	S-LDL-P	Weighted mode	40	0.812(0.704,0.937)	0.00705417
Colorectal cancer	VLDL	MR Egger	60	1.001(0.862,1.163)	0.987128
Colorectal cancer	VLDL	Weighted median	60	1.127(0.998,1.273)	0.0541615
Colorectal cancer	VLDL	Inverse variance weighted	60	1.072(0.987,1.165)	0.0993055
Colorectal cancer	VLDL	Simple mode	60	0.864(0.663,1.128)	0.287382
Colorectal cancer	VLDL	Weighted mode	60	1.086(0.948,1.245)	0.238706
Colorectal cancer	CEL-VLDL-P	MR Egger	57	0.941(0.851,1.041)	0.242808
Colorectal cancer	CEL-VLDL-P	Weighted median	57	0.986(0.888,1.094)	0.785343
Colorectal cancer	CEL-VLDL-P	Inverse variance weighted	57	0.949(0.886,1.018)	0.142794
Colorectal cancer	CEL-VLDL-P	Simple mode	57	0.919(0.735,1.148)	0.458172
Colorectal cancer	CEL-VLDL-P	Weighted mode	57	0.973(0.880,1.076)	0.593403
Colorectal cancer	VL-VLDL-P	MR Egger	60	0.989(0.892,1.097)	0.837817
Colorectal cancer	VL-VLDL-P	Weighted median	60	0.987(0.886,1.100)	0.816247
Colorectal cancer	VL-VLDL-P	Inverse variance weighted	60	0.995(0.929,1.066)	0.89378
Colorectal cancer	VL-VLDL-P	Simple mode	60	0.994(0.812,1.216)	0.954244
Colorectal cancer	VL-VLDL-P	Weighted mode	60	1.009(0.922,1.105)	0.843375
Colorectal cancer	L-VLDL-P	MR Egger	58	0.974(0.876,1.083)	0.633652
Colorectal cancer	L-VLDL-P	Weighted median	58	0.984(0.885,1.094)	0.76737
Colorectal cancer	L-VLDL-P	Inverse variance weighted	58	1.015(0.946,1.088)	0.684113
Colorectal cancer	L-VLDL-P	Simple mode	58	1.091(0.873,1.365)	0.446955
Colorectal cancer	L-VLDL-P	Weighted mode	58	1.018(0.930,1.115)	0.698074
Colorectal cancer	M-VLDL-P	MR Egger	60	1.063(0.904,1.251)	0.461364
Colorectal cancer	M-VLDL-P	Weighted median	60	1.165(1.020,1.331)	0.0242025
Colorectal cancer	M-VLDL-P	Inverse variance weighted	60	1.103(1.007,1.207)	0.0341955
Colorectal cancer	M-VLDL-P	Simple mode	60	0.836(0.626,1.118)	0.231647
Colorectal cancer	M-VLDL-P	Weighted mode	60	1.173(1.003,1.371)	0.0504395
Colorectal cancer	S-VLDL-P	MR Egger	56	0.854(0.731,0.997)	0.0508342
Colorectal cancer	S-VLDL-P	Weighted median	56	0.943(0.840,1.059)	0.320274
Colorectal cancer	S-VLDL-P	Inverse variance weighted	56	0.960(0.883,1.044)	0.342749
Colorectal cancer	S-VLDL-P	Simple mode	56	1.119(0.893,1.403)	0.333498
Colorectal cancer	S-VLDL-P	Weighted mode	56	0.931(0.822,1.055)	0.268941
Colorectal cancer	VS-VLDL-P	MR Egger	52	1.088(0.892,1.328)	0.409159
Colorectal cancer	VS-VLDL-P	Weighted median	52	1.117(0.953,1.310)	0.172928
Colorectal cancer	VS-VLDL-P	Inverse variance weighted	52	1.080(0.970,1.202)	0.160965
Colorectal cancer	VS-VLDL-P	Simple mode	52	0.806(0.579,1.122)	0.207425
Colorectal cancer	VS-VLDL-P	Weighted mode	52	1.232(1.022,1.486)	0.0332388
Small intestine cancer	HDL	MR Egger	63	1.000(0.999,1.000)	0.451705
Small intestine cancer	HDL	Weighted median	63	1.000(0.999,1.000)	0.53993
Small intestine cancer	HDL	Inverse variance weighted	63	1.000(0.999,1.000)	0.341973
Small intestine cancer	HDL	Simple mode	63	1.001(1.000,1.001)	0.247645
Small intestine cancer	HDL	Weighted mode	63	1.000(0.999,1.000)	0.651804
Small intestine cancer	VL-HDL-P	MR Egger	84	1.000(1.000,1.000)	0.881024
Small intestine cancer	VL-HDL-P	Weighted median	84	1.000(1.000,1.000)	0.58438
Small intestine cancer	VL-HDL-P	Inverse variance weighted	84	1.000(1.000,1.000)	0.48386
Small intestine cancer	VL-HDL-P	Simple mode	84	0.999(0.998,1.000)	0.178769
Small intestine cancer	VL-HDL-P	Weighted mode	84	1.000(1.000,1.000)	0.311456
Small intestine cancer	L-HDL-P	MR Egger	92	1.000(1.000,1.000)	0.895183
Small intestine cancer	L-HDL-P	Weighted median	92	1.000(1.000,1.000)	0.695039
Small intestine cancer	L-HDL-P	Inverse variance weighted	92	1.000(1.000,1.000)	0.731107
Small intestine cancer	L-HDL-P	Simple mode	92	1.000(0.999,1.001)	0.637119
Small intestine cancer	L-HDL-P	Weighted mode	92	1.000(1.000,1.000)	0.717478
Small intestine cancer	M-HDL-P	MR Egger	69	1.000(0.999,1.000)	0.448352
Small intestine cancer	M-HDL-P	Weighted median	69	1.000(0.999,1.000)	0.55436
Small intestine cancer	M-HDL-P	Inverse variance weighted	69	1.000(1.000,1.000)	0.188057
Small intestine cancer	M-HDL-P	Simple mode	69	1.000(0.999,1.001)	0.880502
Small intestine cancer	M-HDL-P	Weighted mode	69	1.000(0.999,1.000)	0.392566
Small intestine cancer	S-HDL-P	MR Egger	42	1.000(0.999,1.001)	0.534464
Small intestine cancer	S-HDL-P	Weighted median	42	1.000(1.000,1.001)	0.697063
Small intestine cancer	S-HDL-P	Inverse variance weighted	42	1.000(1.000,1.000)	0.933452
Small intestine cancer	S-HDL-P	Simple mode	42	1.000(0.999,1.001)	0.65604
Small intestine cancer	S-HDL-P	Weighted mode	42	1.000(0.999,1.001)	0.927969
Small intestine cancer	IDL	MR Egger	46	1.000(0.999,1.001)	0.962792
Small intestine cancer	IDL	Weighted median	46	1.000(1.000,1.001)	0.68841
Small intestine cancer	IDL	Inverse variance weighted	46	1.000(1.000,1.000)	0.657098
Small intestine cancer	IDL	Simple mode	46	1.000(0.999,1.001)	0.647525
Small intestine cancer	IDL	Weighted mode	46	1.000(1.000,1.001)	0.512012
Small intestine cancer	LDL	MR Egger	52	1.000(1.000,1.001)	0.299586
Small intestine cancer	LDL	Weighted median	52	1.000(1.000,1.001)	0.455146
Small intestine cancer	LDL	Inverse variance weighted	52	1.000(1.000,1.000)	0.787736
Small intestine cancer	LDL	Simple mode	52	1.000(1.000,1.001)	0.383359
Small intestine cancer	LDL	Weighted mode	52	1.000(1.000,1.001)	0.35961
Small intestine cancer	L-LDL-P	MR Egger	52	1.000(1.000,1.001)	0.571187
Small intestine cancer	L-LDL-P	Weighted median	52	1.000(1.000,1.001)	0.37267
Small intestine cancer	L-LDL-P	Inverse variance weighted	52	1.000(1.000,1.000)	0.561772
Small intestine cancer	L-LDL-P	Simple mode	52	1.000(0.999,1.001)	0.426698
Small intestine cancer	L-LDL-P	Weighted mode	52	1.000(1.000,1.001)	0.330083
Small intestine cancer	M-LDL-P	MR Egger	69	1.000(0.999,1.000)	0.448352
Small intestine cancer	M-LDL-P	Weighted median	69	1.000(0.999,1.000)	0.55436
Small intestine cancer	M-LDL-P	Inverse variance weighted	69	1.000(1.000,1.000)	0.188057
Small intestine cancer	M-LDL-P	Simple mode	69	1.000(0.999,1.001)	0.880502
Small intestine cancer	M-LDL-P	Weighted mode	69	1.000(0.999,1.000)	0.392566
Small intestine cancer	S-LDL-P	MR Egger	42	1.000(0.999,1.001)	0.534464
Small intestine cancer	S-LDL-P	Weighted median	42	1.000(1.000,1.001)	0.697063
Small intestine cancer	S-LDL-P	Inverse variance weighted	42	1.000(1.000,1.000)	0.933452
Small intestine cancer	S-LDL-P	Simple mode	42	1.000(0.999,1.001)	0.65604
Small intestine cancer	S-LDL-P	Weighted mode	42	1.000(0.999,1.001)	0.927969
Small intestine cancer	VLDL	MR Egger	61	1.000(0.999,1.000)	0.898281
Small intestine cancer	VLDL	Weighted median	61	1.000(1.000,1.000)	0.908665
Small intestine cancer	VLDL	Inverse variance weighted	61	1.000(1.000,1.000)	0.622086
Small intestine cancer	VLDL	Simple mode	61	1.000(1.000,1.001)	0.256407
Small intestine cancer	VLDL	Weighted mode	61	1.000(1.000,1.001)	0.556704
Small intestine cancer	CEL-VLDL-P	MR Egger	56	1.000(0.999,1.000)	0.59534
Small intestine cancer	CEL-VLDL-P	Weighted median	56	1.000(0.999,1.000)	0.749637
Small intestine cancer	CEL-VLDL-P	Inverse variance weighted	56	1.000(0.999,1.000)	0.0700932
Small intestine cancer	CEL-VLDL-P	Simple mode	56	1.000(0.999,1.000)	0.387248
Small intestine cancer	CEL-VLDL-P	Weighted mode	56	1.000(0.999,1.000)	0.384228
Small intestine cancer	VL-VLDL-P	MR Egger	58	1.000(0.999,1.000)	0.491049
Small intestine cancer	VL-VLDL-P	Weighted median	58	1.000(1.000,1.000)	0.702658
Small intestine cancer	VL-VLDL-P	Inverse variance weighted	58	1.000(0.999,1.000)	0.109116
Small intestine cancer	VL-VLDL-P	Simple mode	58	1.000(0.999,1.001)	0.592731
Small intestine cancer	VL-VLDL-P	Weighted mode	58	1.000(0.999,1.000)	0.554924
Small intestine cancer	L-VLDL-P	MR Egger	57	1.000(0.999,1.000)	0.285365
Small intestine cancer	L-VLDL-P	Weighted median	57	1.000(0.999,1.000)	0.69787
Small intestine cancer	L-VLDL-P	Inverse variance weighted	57	1.000(1.000,1.000)	0.167835
Small intestine cancer	L-VLDL-P	Simple mode	57	1.000(0.999,1.001)	0.787733
Small intestine cancer	L-VLDL-P	Weighted mode	57	1.000(0.999,1.000)	0.63206
Small intestine cancer	M-VLDL-P	MR Egger	60	1.000(0.999,1.001)	0.870296
Small intestine cancer	M-VLDL-P	Weighted median	60	1.000(1.000,1.001)	0.690706
Small intestine cancer	M-VLDL-P	Inverse variance weighted	60	1.000(1.000,1.000)	0.823631
Small intestine cancer	M-VLDL-P	Simple mode	60	1.001(1.000,1.001)	0.291504
Small intestine cancer	M-VLDL-P	Weighted mode	60	1.000(1.000,1.001)	0.259708
Small intestine cancer	S-VLDL-P	MR Egger	61	1.000(0.999,1.000)	0.837988
Small intestine cancer	S-VLDL-P	Weighted median	61	1.000(1.000,1.000)	0.84274
Small intestine cancer	S-VLDL-P	Inverse variance weighted	61	1.000(1.000,1.000)	0.846542
Small intestine cancer	S-VLDL-P	Simple mode	61	1.001(1.000,1.001)	0.120838
Small intestine cancer	S-VLDL-P	Weighted mode	61	1.000(1.000,1.001)	0.761666
Small intestine cancer	VS-VLDL-P	MR Egger	62	1.000(1.000,1.000)	0.907305
Small intestine cancer	VS-VLDL-P	Weighted median	62	1.000(1.000,1.000)	0.913432
Small intestine cancer	VS-VLDL-P	Inverse variance weighted	62	1.000(1.000,1.000)	0.207638
Small intestine cancer	VS-VLDL-P	Simple mode	62	1.000(0.999,1.001)	0.909177
Small intestine cancer	VS-VLDL-P	Weighted mode	62	1.000(1.000,1.000)	0.810709
Pancreatic cancer	HDL	MR Egger	66	0.553(0.357,0.858)	0.0102818
Pancreatic cancer	HDL	Weighted median	66	0.827(0.569,1.200)	0.316547
Pancreatic cancer	HDL	Inverse variance weighted	66	0.800(0.631,1.015)	0.0666426
Pancreatic cancer	HDL	Simple mode	66	0.476(0.236,0.960)	0.0419247
Pancreatic cancer	HDL	Weighted mode	66	0.760(0.516,1.118)	0.168294
Pancreatic cancer	VL-HDL-P	MR Egger	87	0.943(0.726,1.225)	0.659586
Pancreatic cancer	VL-HDL-P	Weighted median	87	0.878(0.677,1.139)	0.327071
Pancreatic cancer	VL-HDL-P	Inverse variance weighted	87	0.899(0.756,1.070)	0.231572
Pancreatic cancer	VL-HDL-P	Simple mode	87	0.764(0.401,1.457)	0.415752
Pancreatic cancer	VL-HDL-P	Weighted mode	87	0.906(0.723,1.136)	0.396145
Pancreatic cancer	L-HDL-P	MR Egger	95	0.913(0.682,1.223)	0.5434
Pancreatic cancer	L-HDL-P	Weighted median	95	0.892(0.667,1.193)	0.440686
Pancreatic cancer	L-HDL-P	Inverse variance weighted	95	0.872(0.724,1.051)	0.150905
Pancreatic cancer	L-HDL-P	Simple mode	95	0.804(0.378,1.707)	0.570971
Pancreatic cancer	L-HDL-P	Weighted mode	95	0.919(0.725,1.164)	0.484479
Pancreatic cancer	M-HDL-P	MR Egger	72	0.752(0.536,1.055)	0.102976
Pancreatic cancer	M-HDL-P	Weighted median	72	0.857(0.622,1.181)	0.346884
Pancreatic cancer	M-HDL-P	Inverse variance weighted	72	0.813(0.671,0.986)	0.035759
Pancreatic cancer	M-HDL-P	Simple mode	72	0.863(0.498,1.495)	0.600092
Pancreatic cancer	M-HDL-P	Weighted mode	72	0.814(0.591,1.121)	0.212095
Pancreatic cancer	S-HDL-P	MR Egger	43	0.671(0.395,1.138)	0.146677
Pancreatic cancer	S-HDL-P	Weighted median	43	0.666(0.444,1.000)	0.0499912
Pancreatic cancer	S-HDL-P	Inverse variance weighted	43	0.824(0.623,1.089)	0.173685
Pancreatic cancer	S-HDL-P	Simple mode	43	0.798(0.357,1.783)	0.585801
Pancreatic cancer	S-HDL-P	Weighted mode	43	0.665(0.433,1.023)	0.0705863
Pancreatic cancer	IDL	MR Egger	49	0.900(0.648,1.249)	0.530652
Pancreatic cancer	IDL	Weighted median	49	0.849(0.623,1.158)	0.30158
Pancreatic cancer	IDL	Inverse variance weighted	49	0.936(0.750,1.168)	0.559559
Pancreatic cancer	IDL	Simple mode	49	0.821(0.476,1.416)	0.482214
Pancreatic cancer	IDL	Weighted mode	49	0.849(0.644,1.121)	0.254183
Pancreatic cancer	LDL	MR Egger	50	0.879(0.643,1.201)	0.420828
Pancreatic cancer	LDL	Weighted median	50	0.823(0.600,1.129)	0.227348
Pancreatic cancer	LDL	Inverse variance weighted	50	0.840(0.687,1.027)	0.0897393
Pancreatic cancer	LDL	Simple mode	50	0.680(0.379,1.218)	0.200325
Pancreatic cancer	LDL	Weighted mode	50	0.797(0.583,1.091)	0.163021
Pancreatic cancer	L-LDL-P	MR Egger	51	0.885(0.656,1.194)	0.427193
Pancreatic cancer	L-LDL-P	Weighted median	51	0.831(0.606,1.140)	0.250447
Pancreatic cancer	L-LDL-P	Inverse variance weighted	51	0.834(0.685,1.016)	0.0720152
Pancreatic cancer	L-LDL-P	Simple mode	51	0.669(0.385,1.164)	0.161228
Pancreatic cancer	L-LDL-P	Weighted mode	51	0.793(0.594,1.059)	0.122072
Pancreatic cancer	M-LDL-P	MR Egger	72	0.752(0.536,1.055)	0.102976
Pancreatic cancer	M-LDL-P	Weighted median	72	0.857(0.622,1.181)	0.346884
Pancreatic cancer	M-LDL-P	Inverse variance weighted	72	0.813(0.671,0.986)	0.035759
Pancreatic cancer	M-LDL-P	Simple mode	72	0.863(0.498,1.495)	0.600092
Pancreatic cancer	M-LDL-P	Weighted mode	72	0.814(0.591,1.121)	0.212095
Pancreatic cancer	S-LDL-P	MR Egger	43	0.671(0.395,1.138)	0.146677
Pancreatic cancer	S-LDL-P	Weighted median	43	0.666(0.444,1.000)	0.0499912
Pancreatic cancer	S-LDL-P	Inverse variance weighted	43	0.824(0.623,1.089)	0.173685
Pancreatic cancer	S-LDL-P	Simple mode	43	0.798(0.357,1.783)	0.585801
Pancreatic cancer	S-LDL-P	Weighted mode	43	0.665(0.433,1.023)	0.0705863
Pancreatic cancer	VLDL	MR Egger	65	0.674(0.455,0.998)	0.0532634
Pancreatic cancer	VLDL	Weighted median	65	0.709(0.527,0.954)	0.0230604
Pancreatic cancer	VLDL	Inverse variance weighted	65	0.874(0.704,1.086)	0.223676
Pancreatic cancer	VLDL	Simple mode	65	0.708(0.421,1.191)	0.198261
Pancreatic cancer	VLDL	Weighted mode	65	0.694(0.507,0.949)	0.025464
Pancreatic cancer	CEL-VLDL-P	MR Egger	62	0.878(0.658,1.173)	0.382352
Pancreatic cancer	CEL-VLDL-P	Weighted median	62	0.750(0.563,0.998)	0.0481924
Pancreatic cancer	CEL-VLDL-P	Inverse variance weighted	62	0.971(0.800,1.180)	0.77015
Pancreatic cancer	CEL-VLDL-P	Simple mode	62	1.084(0.613,1.916)	0.783625
Pancreatic cancer	CEL-VLDL-P	Weighted mode	62	0.805(0.628,1.030)	0.0894598
Pancreatic cancer	VL-VLDL-P	MR Egger	63	0.902(0.674,1.206)	0.487399
Pancreatic cancer	VL-VLDL-P	Weighted median	63	0.722(0.546,0.953)	0.0213995
Pancreatic cancer	VL-VLDL-P	Inverse variance weighted	63	0.897(0.745,1.080)	0.251271
Pancreatic cancer	VL-VLDL-P	Simple mode	63	0.834(0.473,1.472)	0.533774
Pancreatic cancer	VL-VLDL-P	Weighted mode	63	0.756(0.567,1.007)	0.0605086
Pancreatic cancer	L-VLDL-P	MR Egger	61	0.832(0.621,1.115)	0.223218
Pancreatic cancer	L-VLDL-P	Weighted median	61	0.724(0.539,0.973)	0.032346
Pancreatic cancer	L-VLDL-P	Inverse variance weighted	61	0.914(0.759,1.101)	0.344576
Pancreatic cancer	L-VLDL-P	Simple mode	61	0.777(0.420,1.439)	0.425892
Pancreatic cancer	L-VLDL-P	Weighted mode	61	0.753(0.570,0.996)	0.0512922
Pancreatic cancer	M-VLDL-P	MR Egger	59	0.818(0.539,1.243)	0.351567
Pancreatic cancer	M-VLDL-P	Weighted median	59	0.739(0.521,1.049)	0.0903773
Pancreatic cancer	M-VLDL-P	Inverse variance weighted	59	0.844(0.672,1.060)	0.143496
Pancreatic cancer	M-VLDL-P	Simple mode	59	0.576(0.297,1.119)	0.109119
Pancreatic cancer	M-VLDL-P	Weighted mode	59	0.694(0.457,1.053)	0.0911113
Pancreatic cancer	S-VLDL-P	MR Egger	63	0.721(0.518,1.002)	0.0562082
Pancreatic cancer	S-VLDL-P	Weighted median	63	0.701(0.534,0.919)	0.0102893
Pancreatic cancer	S-VLDL-P	Inverse variance weighted	63	0.866(0.717,1.047)	0.137596
Pancreatic cancer	S-VLDL-P	Simple mode	63	0.773(0.488,1.224)	0.275796
Pancreatic cancer	S-VLDL-P	Weighted mode	63	0.732(0.559,0.959)	0.0271009
Pancreatic cancer	VS-VLDL-P	MR Egger	63	0.919(0.690,1.225)	0.56671
Pancreatic cancer	VS-VLDL-P	Weighted median	63	0.850(0.639,1.131)	0.265143
Pancreatic cancer	VS-VLDL-P	Inverse variance weighted	63	0.811(0.679,0.970)	0.0214416
Pancreatic cancer	VS-VLDL-P	Simple mode	63	0.766(0.464,1.265)	0.301937
Pancreatic cancer	VS-VLDL-P	Weighted mode	63	0.841(0.654,1.081)	0.18104

## Sheet: eTable 4
eTable 4: Heterogeneity results of MR analysis results between lipoprotein subclasses and gastrointestinal cancers
Outcome	Exposure	Methods	Q	Q_df	Q_pval
Liver cancer	HDL	MR Egger	41.1731	37	0.292915
Liver cancer	HDL	Inverse variance weighted	41.4506	38	0.322604
Liver cancer	VL-HDL-P	MR Egger	71.9977	54	0.0512879
Liver cancer	VL-HDL-P	Inverse variance weighted	72.2249	55	0.0595231
Liver cancer	L-HDL-P	MR Egger	66.2484	59	0.241164
Liver cancer	L-HDL-P	Inverse variance weighted	66.6876	60	0.257993
Liver cancer	M-HDL-P	MR Egger	61.762	48	0.087593
Liver cancer	M-HDL-P	Inverse variance weighted	62.1779	49	0.0978904
Liver cancer	S-HDL-P	MR Egger	25.4918	32	0.785633
Liver cancer	S-HDL-P	Inverse variance weighted	26.0099	33	0.801302
Liver cancer	IDL	MR Egger	28.3309	27	0.394067
Liver cancer	IDL	Inverse variance weighted	28.6727	28	0.429269
Liver cancer	LDL	MR Egger	31.7181	33	0.530863
Liver cancer	LDL	Inverse variance weighted	33.7712	34	0.478789
Liver cancer	L-LDL-P	MR Egger	47.4926	35	0.0773821
Liver cancer	L-LDL-P	Inverse variance weighted	48.1759	36	0.0844464
Liver cancer	M-LDL-P	MR Egger	61.762	48	0.087593
Liver cancer	M-LDL-P	Inverse variance weighted	62.1779	49	0.0978904
Liver cancer	S-LDL-P	MR Egger	25.4918	32	0.785633
Liver cancer	S-LDL-P	Inverse variance weighted	26.0099	33	0.801302
Liver cancer	VLDL	MR Egger	33.0329	36	0.610475
Liver cancer	VLDL	Inverse variance weighted	34.0679	37	0.607259
Liver cancer	CEL-VLDL-P	MR Egger	37.5353	35	0.353711
Liver cancer	CEL-VLDL-P	Inverse variance weighted	38.5997	36	0.352899
Liver cancer	VL-VLDL-P	MR Egger	48.1493	38	0.125235
Liver cancer	VL-VLDL-P	Inverse variance weighted	49.131	39	0.128266
Liver cancer	L-VLDL-P	MR Egger	35.5186	37	0.538521
Liver cancer	L-VLDL-P	Inverse variance weighted	35.6805	38	0.577192
Liver cancer	M-VLDL-P	MR Egger	30.651	36	0.720707
Liver cancer	M-VLDL-P	Inverse variance weighted	30.7537	37	0.755783
Liver cancer	S-VLDL-P	MR Egger	39.1381	40	0.508898
Liver cancer	S-VLDL-P	Inverse variance weighted	39.1408	41	0.553505
Liver cancer	VS-VLDL-P	MR Egger	36.5823	40	0.624912
Liver cancer	VS-VLDL-P	Inverse variance weighted	39.8004	41	0.523883
Colorectal cancer	HDL	MR Egger	52.0983	60	0.756181
Colorectal cancer	HDL	Inverse variance weighted	53.2542	61	0.749303
Colorectal cancer	VL-HDL-P	MR Egger	92.5336	82	0.200091
Colorectal cancer	VL-HDL-P	Inverse variance weighted	92.5519	83	0.221839
Colorectal cancer	L-HDL-P	MR Egger	103.349	91	0.177256
Colorectal cancer	L-HDL-P	Inverse variance weighted	104.447	92	0.176744
Colorectal cancer	M-HDL-P	MR Egger	70.2463	67	0.369402
Colorectal cancer	M-HDL-P	Inverse variance weighted	70.5029	68	0.393937
Colorectal cancer	S-HDL-P	MR Egger	51.7921	38	0.0671144
Colorectal cancer	S-HDL-P	Inverse variance weighted	51.8067	39	0.0822817
Colorectal cancer	IDL	MR Egger	38.9701	32	0.184849
Colorectal cancer	IDL	Inverse variance weighted	45.9972	33	0.065823
Colorectal cancer	LDL	MR Egger	58.0244	44	0.0763799
Colorectal cancer	LDL	Inverse variance weighted	58.2678	45	0.0885812
Colorectal cancer	L-LDL-P	MR Egger	60.1212	45	0.0652143
Colorectal cancer	L-LDL-P	Inverse variance weighted	60.2386	46	0.0775016
Colorectal cancer	M-LDL-P	MR Egger	70.2463	67	0.369402
Colorectal cancer	M-LDL-P	Inverse variance weighted	70.5029	68	0.393937
Colorectal cancer	S-LDL-P	MR Egger	51.7921	38	0.0671144
Colorectal cancer	S-LDL-P	Inverse variance weighted	51.8067	39	0.0822817
Colorectal cancer	VLDL	MR Egger	74.0318	58	0.0762726
Colorectal cancer	VLDL	Inverse variance weighted	75.5153	59	0.0724141
Colorectal cancer	CEL-VLDL-P	MR Egger	53.6152	55	0.527668
Colorectal cancer	CEL-VLDL-P	Inverse variance weighted	53.668	56	0.563646
Colorectal cancer	VL-VLDL-P	MR Egger	67.0657	58	0.194161
Colorectal cancer	VL-VLDL-P	Inverse variance weighted	67.0943	59	0.219374
Colorectal cancer	L-VLDL-P	MR Egger	65.4439	56	0.18172
Colorectal cancer	L-VLDL-P	Inverse variance weighted	66.6036	57	0.180082
Colorectal cancer	M-VLDL-P	MR Egger	76.3417	58	0.0535717
Colorectal cancer	M-VLDL-P	Inverse variance weighted	76.7121	59	0.0604395
Colorectal cancer	S-VLDL-P	MR Egger	62.1916	54	0.207535
Colorectal cancer	S-VLDL-P	Inverse variance weighted	65.7254	55	0.152572
Colorectal cancer	VS-VLDL-P	MR Egger	67.7042	50	0.0483385
Colorectal cancer	VS-VLDL-P	Inverse variance weighted	67.7157	51	0.0585619
Esophageal cancer	HDL	MR Egger	44.5804	51	0.724968
Esophageal cancer	HDL	Inverse variance weighted	45.2386	52	0.734991
Esophageal cancer	VL-HDL-P	MR Egger	79.1288	65	0.111837
Esophageal cancer	VL-HDL-P	Inverse variance weighted	79.7838	66	0.118558
Esophageal cancer	L-HDL-P	MR Egger	90.3829	71	0.0601846
Esophageal cancer	L-HDL-P	Inverse variance weighted	92.2984	72	0.0538211
Esophageal cancer	M-HDL-P	MR Egger	47.5063	58	0.835777
Esophageal cancer	M-HDL-P	Inverse variance weighted	48.3406	59	0.837715
Esophageal cancer	S-HDL-P	MR Egger	32.5622	30	0.341853
Esophageal cancer	S-HDL-P	Inverse variance weighted	39.7164	31	0.135561
Esophageal cancer	IDL	MR Egger	50.0402	39	0.110786
Esophageal cancer	IDL	Inverse variance weighted	50.7272	40	0.119123
Esophageal cancer	LDL	MR Egger	52.7042	42	0.124526
Esophageal cancer	LDL	Inverse variance weighted	52.8283	43	0.144784
Esophageal cancer	L-LDL-P	MR Egger	54.9364	44	0.124871
Esophageal cancer	L-LDL-P	Inverse variance weighted	55.0368	45	0.145184
Esophageal cancer	M-LDL-P	MR Egger	47.5063	58	0.835777
Esophageal cancer	M-LDL-P	Inverse variance weighted	48.3406	59	0.837715
Esophageal cancer	S-LDL-P	MR Egger	32.5622	30	0.341853
Esophageal cancer	S-LDL-P	Inverse variance weighted	39.7164	31	0.135561
Esophageal cancer	VLDL	MR Egger	47.4971	44	0.33213
Esophageal cancer	VLDL	Inverse variance weighted	49.5885	45	0.295319
Esophageal cancer	CEL-VLDL-P	MR Egger	61.8076	50	0.122142
Esophageal cancer	CEL-VLDL-P	Inverse variance weighted	61.8421	51	0.14216
Esophageal cancer	VL-VLDL-P	MR Egger	44.1963	45	0.505896
Esophageal cancer	VL-VLDL-P	Inverse variance weighted	44.2913	46	0.544036
Esophageal cancer	L-VLDL-P	MR Egger	46.4203	44	0.372875
Esophageal cancer	L-VLDL-P	Inverse variance weighted	48.037	45	0.3508
Esophageal cancer	M-VLDL-P	MR Egger	46.5791	44	0.366724
Esophageal cancer	M-VLDL-P	Inverse variance weighted	46.7061	45	0.402168
Esophageal cancer	S-VLDL-P	MR Egger	47.6475	43	0.289275
Esophageal cancer	S-VLDL-P	Inverse variance weighted	47.9244	44	0.316628
Esophageal cancer	VS-VLDL-P	MR Egger	49.846	51	0.519515
Esophageal cancer	VS-VLDL-P	Inverse variance weighted	51.4615	52	0.495014
Gastric cancer	HDL	MR Egger	52.8829	61	0.760892
Gastric cancer	HDL	Inverse variance weighted	59.6443	62	0.561266
Gastric cancer	VL-HDL-P	MR Egger	95.7859	85	0.19898
Gastric cancer	VL-HDL-P	Inverse variance weighted	104.34	86	0.0869501
Gastric cancer	L-HDL-P	MR Egger	84.3313	95	0.775224
Gastric cancer	L-HDL-P	Inverse variance weighted	92.3925	96	0.585269
Gastric cancer	M-HDL-P	MR Egger	57.8222	66	0.753272
Gastric cancer	M-HDL-P	Inverse variance weighted	64.2615	67	0.572227
Gastric cancer	S-HDL-P	MR Egger	45.1349	40	0.265959
Gastric cancer	S-HDL-P	Inverse variance weighted	45.4677	41	0.291304
Gastric cancer	IDL	MR Egger	41.8937	41	0.431892
Gastric cancer	IDL	Inverse variance weighted	42.8826	42	0.433165
Gastric cancer	LDL	MR Egger	35.6933	45	0.838071
Gastric cancer	LDL	Inverse variance weighted	37.818	46	0.799249
Gastric cancer	L-LDL-P	MR Egger	18.7093	24	0.767308
Gastric cancer	L-LDL-P	Inverse variance weighted	20.6	25	0.714687
Gastric cancer	M-LDL-P	MR Egger	57.8222	66	0.753272
Gastric cancer	M-LDL-P	Inverse variance weighted	64.2615	67	0.572227
Gastric cancer	S-LDL-P	MR Egger	45.1349	40	0.265959
Gastric cancer	S-LDL-P	Inverse variance weighted	45.4677	41	0.291304
Gastric cancer	VLDL	MR Egger	65.9414	60	0.278986
Gastric cancer	VLDL	Inverse variance weighted	65.9419	61	0.309988
Gastric cancer	CEL-VLDL-P	MR Egger	58.702	58	0.449546
Gastric cancer	CEL-VLDL-P	Inverse variance weighted	58.7054	59	0.486328
Gastric cancer	VL-VLDL-P	MR Egger	56.4441	58	0.533347
Gastric cancer	VL-VLDL-P	Inverse variance weighted	56.4976	59	0.568307
Gastric cancer	L-VLDL-P	MR Egger	49.5998	54	0.644621
Gastric cancer	L-VLDL-P	Inverse variance weighted	51.0606	55	0.62588
Gastric cancer	M-VLDL-P	MR Egger	64.354	58	0.26399
Gastric cancer	M-VLDL-P	Inverse variance weighted	64.5557	59	0.288704
Gastric cancer	S-VLDL-P	MR Egger	61.0279	55	0.268273
Gastric cancer	S-VLDL-P	Inverse variance weighted	61.8253	56	0.275936
Gastric cancer	VS-VLDL-P	MR Egger	62.5081	60	0.387233
Gastric cancer	VS-VLDL-P	Inverse variance weighted	64.7134	61	0.348374
Small intestine cancer	HDL	MR Egger	70.9627	61	0.179649
Small intestine cancer	HDL	Inverse variance weighted	71.0572	62	0.201566
Small intestine cancer	VL-HDL-P	MR Egger	94.7887	82	0.158069
Small intestine cancer	VL-HDL-P	Inverse variance weighted	94.9961	83	0.173393
Small intestine cancer	L-HDL-P	MR Egger	96.1732	90	0.308734
Small intestine cancer	L-HDL-P	Inverse variance weighted	96.4129	91	0.328977
Small intestine cancer	M-HDL-P	MR Egger	64.2808	67	0.571555
Small intestine cancer	M-HDL-P	Inverse variance weighted	64.2808	68	0.605441
Small intestine cancer	S-HDL-P	MR Egger	54.7294	40	0.0603383
Small intestine cancer	S-HDL-P	Inverse variance weighted	55.3927	41	0.0660445
Small intestine cancer	IDL	MR Egger	47.557	44	0.329936
Small intestine cancer	IDL	Inverse variance weighted	47.6141	45	0.366779
Small intestine cancer	LDL	MR Egger	39.4129	50	0.859104
Small intestine cancer	LDL	Inverse variance weighted	40.5566	51	0.852501
Small intestine cancer	L-LDL-P	MR Egger	42.0836	50	0.779382
Small intestine cancer	L-LDL-P	Inverse variance weighted	42.1727	51	0.80598
Small intestine cancer	M-LDL-P	MR Egger	64.2808	67	0.571555
Small intestine cancer	M-LDL-P	Inverse variance weighted	64.2808	68	0.605441
Small intestine cancer	S-LDL-P	MR Egger	54.7294	40	0.0603383
Small intestine cancer	S-LDL-P	Inverse variance weighted	55.3927	41	0.0660445
Small intestine cancer	VLDL	MR Egger	47.2473	59	0.864544
Small intestine cancer	VLDL	Inverse variance weighted	47.2741	60	0.88371
Small intestine cancer	CEL-VLDL-P	MR Egger	65.4992	54	0.135748
Small intestine cancer	CEL-VLDL-P	Inverse variance weighted	66.5261	55	0.137201
Small intestine cancer	VL-VLDL-P	MR Egger	65.742	56	0.175107
Small intestine cancer	VL-VLDL-P	Inverse variance weighted	65.9381	57	0.195254
Small intestine cancer	L-VLDL-P	MR Egger	57.2545	55	0.391468
Small intestine cancer	L-VLDL-P	Inverse variance weighted	57.3352	56	0.425398
Small intestine cancer	M-VLDL-P	MR Egger	45.3534	58	0.886712
Small intestine cancer	M-VLDL-P	Inverse variance weighted	45.466	59	0.902116
Small intestine cancer	S-VLDL-P	MR Egger	66.4476	59	0.235913
Small intestine cancer	S-VLDL-P	Inverse variance weighted	66.463	60	0.26421
Small intestine cancer	VS-VLDL-P	MR Egger	53.9035	60	0.696775
Small intestine cancer	VS-VLDL-P	Inverse variance weighted	55.0561	61	0.689974
Pancreatic cancer	HDL	MR Egger	73.0937	64	0.204151
Pancreatic cancer	HDL	Inverse variance weighted	77.4235	65	0.139033
Pancreatic cancer	VL-HDL-P	MR Egger	91.7312	85	0.289769
Pancreatic cancer	VL-HDL-P	Inverse variance weighted	91.9709	86	0.310046
Pancreatic cancer	L-HDL-P	MR Egger	113.349	93	0.074454
Pancreatic cancer	L-HDL-P	Inverse variance weighted	113.542	94	0.083051
Pancreatic cancer	M-HDL-P	MR Egger	64.9835	70	0.647217
Pancreatic cancer	M-HDL-P	Inverse variance weighted	65.2911	71	0.668653
Pancreatic cancer	S-HDL-P	MR Egger	50.7604	41	0.141213
Pancreatic cancer	S-HDL-P	Inverse variance weighted	51.7568	42	0.14383
Pancreatic cancer	IDL	MR Egger	60.8588	47	0.0843607
Pancreatic cancer	IDL	Inverse variance weighted	60.9957	48	0.0986455
Pancreatic cancer	LDL	MR Egger	45.6257	48	0.570656
Pancreatic cancer	LDL	Inverse variance weighted	45.7588	49	0.60532
Pancreatic cancer	L-LDL-P	MR Egger	47.7835	49	0.522477
Pancreatic cancer	L-LDL-P	Inverse variance weighted	48.05	50	0.551974
Pancreatic cancer	M-LDL-P	MR Egger	64.9835	70	0.647217
Pancreatic cancer	M-LDL-P	Inverse variance weighted	65.2911	71	0.668653
Pancreatic cancer	S-LDL-P	MR Egger	50.7604	41	0.141213
Pancreatic cancer	S-LDL-P	Inverse variance weighted	51.7568	42	0.14383
Pancreatic cancer	VLDL	MR Egger	74.4759	63	0.152746
Pancreatic cancer	VLDL	Inverse variance weighted	77.3154	64	0.12262
Pancreatic cancer	CEL-VLDL-P	MR Egger	70.8434	60	0.159659
Pancreatic cancer	CEL-VLDL-P	Inverse variance weighted	71.8526	61	0.161276
Pancreatic cancer	VL-VLDL-P	MR Egger	63.7559	61	0.379793
Pancreatic cancer	VL-VLDL-P	Inverse variance weighted	63.7579	62	0.414427
Pancreatic cancer	L-VLDL-P	MR Egger	60.2622	59	0.429878
Pancreatic cancer	L-VLDL-P	Inverse variance weighted	60.945	60	0.441708
Pancreatic cancer	M-VLDL-P	MR Egger	54.9934	57	0.550732
Pancreatic cancer	M-VLDL-P	Inverse variance weighted	55.0219	58	0.586742
Pancreatic cancer	S-VLDL-P	MR Egger	64.5425	61	0.353892
Pancreatic cancer	S-VLDL-P	Inverse variance weighted	66.4199	62	0.327284
Pancreatic cancer	VS-VLDL-P	MR Egger	54.5997	61	0.705439
Pancreatic cancer	VS-VLDL-P	Inverse variance weighted	55.785	62	0.697603

## Sheet: eTable e5
eTable 5: MR-Egger Regression Intercept Analysis Results of lipoprotein subclasses on gastrointestinal cancers
Outcome	Exposure	Egger_intercept	se	P-val
Liver cancer	HDL	1.37385e-05	2.75147e-05	0.620514
Liver cancer	HDL-XL	-7.98523e-06	1.9343e-05	0.681371
Liver cancer	HDL-L	1.13021e-05	1.80695e-05	0.534067
Liver cancer	HDL-M	1.34213e-05	2.36049e-05	0.572291
Liver cancer	HDL-S	-2.03233e-05	2.82357e-05	0.476888
Liver cancer	IDL	1.2002e-05	2.10308e-05	0.572931
Liver cancer	LDL	3.88428e-05	2.71085e-05	0.161302
Liver cancer	LDL-L	2.14014e-05	3.01577e-05	0.482623
Liver cancer	LDL-M	1.34213e-05	2.36049e-05	0.572291
Liver cancer	LDL-S	-2.03233e-05	2.82357e-05	0.476888
Liver cancer	VLDL	-2.45731e-05	2.41541e-05	0.315777
Liver cancer	VLDL-XXL	2.21437e-05	2.22271e-05	0.325967
Liver cancer	VLDL-XL	-2.22083e-05	2.5231e-05	0.384285
Liver cancer	VLDL-L	-9.14768e-06	2.2731e-05	0.689682
Liver cancer	VLDL-M	-7.13719e-06	2.22718e-05	0.750474
Liver cancer	VLDL-S	-1.17437e-06	2.28051e-05	0.959187
Liver cancer	VLDL-XS	-3.56027e-05	1.98464e-05	0.0803882
Colorectal cancer	HDL	-0.00433825	0.00403501	0.286611
Colorectal cancer	HDL-XL	-0.000365011	0.00286663	0.89899
Colorectal cancer	HDL-L	-0.00284488	0.00289361	0.328135
Colorectal cancer	HDL-M	-0.00170411	0.00344516	0.622473
Colorectal cancer	HDL-S	0.000620968	0.00600217	0.918144
Colorectal cancer	IDL	0.0151106	0.00629048	0.222763
Colorectal cancer	LDL	0.00195254	0.00454475	0.669565
Colorectal cancer	LDL-L	0.00129209	0.00435896	0.768272
Colorectal cancer	LDL-M	-0.00170411	0.00344516	0.622473
Colorectal cancer	LDL-S	0.000620968	0.00600217	0.918144
Colorectal cancer	VLDL	0.00481642	0.00446751	0.285453
Colorectal cancer	VLDL-XXL	0.000770509	0.00335224	0.819062
Colorectal cancer	VLDL-XL	0.000563553	0.00357927	0.875438
Colorectal cancer	VLDL-L	0.00373568	0.00375007	0.323457
Colorectal cancer	VLDL-M	0.00241727	0.0045566	0.597791
Colorectal cancer	VLDL-S	0.00735818	0.00420067	0.0855088
Colorectal cancer	VLDL-XS	-0.000471278	0.00511142	0.926907
Esophageal cancer	HDL	0.00863718	0.0106463	0.420971
Esophageal cancer	HDL-XL	0.00606308	0.0082655	0.465867
Esophageal cancer	HDL-L	0.0107212	0.00873995	0.22399
Esophageal cancer	HDL-M	0.0080772	0.00884287	0.364806
Esophageal cancer	HDL-S	-0.0390397	0.0152062	0.154751
Esophageal cancer	IDL	-0.00817714	0.0111748	0.468698
Esophageal cancer	LDL	0.00340833	0.0108378	0.754708
Esophageal cancer	LDL-L	0.00289909	0.0102233	0.778066
Esophageal cancer	LDL-M	0.0080772	0.00884287	0.364806
Esophageal cancer	LDL-S	-0.0390397	0.0152062	0.154751
Esophageal cancer	VLDL	-0.0154575	0.0111054	0.170953
Esophageal cancer	VLDL-XXL	-0.00156519	0.00936996	0.868009
Esophageal cancer	VLDL-XL	-0.00279059	0.00905329	0.759321
Esophageal cancer	VLDL-L	-0.0118143	0.00954387	0.22232
Esophageal cancer	VLDL-M	-0.00383787	0.011082	0.730757
Esophageal cancer	VLDL-S	-0.00575336	0.0115097	0.619715
Esophageal cancer	VLDL-XS	-0.0115017	0.00904935	0.209496
Gastric cancer	HDL	0.0146323	0.00562722	0.116695
Gastric cancer	HDL-XL	0.0123395	0.0044788	0.0717676
Gastric cancer	HDL-L	0.0105887	0.00372944	0.0553112
Gastric cancer	HDL-M	0.0116846	0.00460465	0.135321
Gastric cancer	HDL-S	-0.00423607	0.00779924	0.590048
Gastric cancer	IDL	0.00668457	0.00679504	0.331012
Gastric cancer	LDL	0.00957361	0.00656786	0.151882
Gastric cancer	LDL-L	0.0140699	0.0102326	0.181829
Gastric cancer	LDL-M	0.0116846	0.00460465	0.135321
Gastric cancer	LDL-S	-0.00423607	0.00779924	0.590048
Gastric cancer	VLDL	0.000120712	0.0056369	0.982986
Gastric cancer	VLDL-XXL	-0.00024323	0.00424945	0.954552
Gastric cancer	VLDL-XL	-0.0010282	0.00444536	0.817898
Gastric cancer	VLDL-L	-0.00567684	0.00469684	0.232064
Gastric cancer	VLDL-M	0.00262633	0.00615893	0.671376
Gastric cancer	VLDL-S	-0.00419314	0.00494609	0.400241
Gastric cancer	VLDL-XS	0.00941863	0.00647351	0.150896
Small intestine cancer	HDL	4.69136e-06	1.6455e-05	0.776532
Small intestine cancer	HDL-XL	-4.8479e-06	1.14448e-05	0.672974
Small intestine cancer	HDL-L	-5.16702e-06	1.09101e-05	0.636931
Small intestine cancer	HDL-M	1.02321e-07	1.36706e-05	0.99405
Small intestine cancer	HDL-S	1.52255e-05	2.18675e-05	0.490292
Small intestine cancer	IDL	4.26254e-06	1.85463e-05	0.819287
Small intestine cancer	LDL	-1.79313e-05	1.67672e-05	0.290011
Small intestine cancer	LDL-L	-4.79631e-06	1.60649e-05	0.766514
Small intestine cancer	LDL-M	1.02321e-07	1.36706e-05	0.99405
Small intestine cancer	LDL-S	1.52255e-05	2.18675e-05	0.490292
Small intestine cancer	VLDL	-2.53269e-06	1.54893e-05	0.870674
Small intestine cancer	VLDL-XXL	-1.39437e-05	1.51548e-05	0.36162
Small intestine cancer	VLDL-XL	-6.31064e-06	1.54433e-05	0.684367
Small intestine cancer	VLDL-L	4.03378e-06	1.44848e-05	0.781685
Small intestine cancer	VLDL-M	-5.31521e-06	1.58387e-05	0.738396
Small intestine cancer	VLDL-S	1.77796e-06	1.51943e-05	0.907246
Small intestine cancer	VLDL-XS	-1.51964e-05	1.41551e-05	0.287317
Pancreatic cancer	HDL	0.0220555	0.0113274	0.0559154
Pancreatic cancer	HDL-XL	-0.00358259	0.00760192	0.638652
Pancreatic cancer	HDL-L	-0.00324866	0.00816123	0.691499
Pancreatic cancer	HDL-M	0.00511031	0.00921533	0.580974
Pancreatic cancer	HDL-S	0.0135026	0.0150509	0.374888
Pancreatic cancer	IDL	0.00366553	0.0112736	0.746515
Pancreatic cancer	LDL	-0.00366748	0.010056	0.716933
Pancreatic cancer	LDL-L	-0.00495612	0.00960053	0.608013
Pancreatic cancer	LDL-M	0.00511031	0.00921533	0.580974
Pancreatic cancer	LDL-S	0.0135026	0.0150509	0.374888
Pancreatic cancer	VLDL	0.0178275	0.0115028	0.12619
Pancreatic cancer	VLDL-XXL	0.00908761	0.00982938	0.358911
Pancreatic cancer	VLDL-XL	-0.000417598	0.00947623	0.964994
Pancreatic cancer	VLDL-L	0.00787294	0.00962911	0.416865
Pancreatic cancer	VLDL-M	0.00188359	0.0111598	0.866565
Pancreatic cancer	VLDL-S	0.013207	0.00991484	0.187802
Pancreatic cancer	VLDL-XS	-0.0103439	0.00950128	0.280576

## Sheet: eTable 6
eTable 6: The results of outlier across MR-PRESSO Method
Outcome	Exposure	MR Analysis	Causal Estimate	SD	T	P-value	RSSobs	Global test P-value
Liver cancer	HDL	MR-PRESSO	3.59554e-05	0.000268437	0.133944	0.894154	43.2271	0.369
Liver cancer	VL-HDL-P	MR-PRESSO	0.000129524	0.000202442	0.639808	0.524954	74.6904	0.067
Liver cancer	L-HDL-P	MR-PRESSO	6.45579e-05	0.000193414	0.333781	0.739709	68.8224	0.256
Liver cancer	M-HDL-P	MR-PRESSO	-6.70742e-05	0.000247861	-0.270612	0.787826	64.0972	0.124
Liver cancer	S-HDL-P	MR-PRESSO	-0.000151628	0.000250832	-0.604499	0.549646	27.6987	0.787
Liver cancer	IDL	MR-PRESSO	0.000232153	0.000191772	1.21057	0.236181	0.236181	0.478
Liver cancer	LDL	MR-PRESSO	-9.37533e-05	0.000279473	-0.335465	0.739336	0.739336	0.46
Liver cancer	L-LDL-P	MR-PRESSO	-0.000226567	0.000313258	-0.723261	0.474193	0.474193	0.099
Liver cancer	M-LDL-P	MR-PRESSO	5.53977e-05	0.000205885	0.26907	0.789781	0.789781	0.699
Liver cancer	S-LDL-P	MR-PRESSO	0.00018709	0.000205967	0.908349	0.370088	35.1122	0.576
Liver cancer	VLDL	MR-PRESSO	-4.81791e-05	0.000221224	-0.217784	0.828794	36.4787	0.577
Liver cancer	CEL-VLDL-P	MR-PRESSO	-0.000381806	0.000264272	-1.44474	0.157178	40.5213	0.363
Liver cancer	VL-VLDL-P	MR-PRESSO	-0.000125698	0.00027005	-0.465461	0.64419	52.3065	0.141
Liver cancer	L-VLDL-P	MR-PRESSO	-4.12964e-06	0.000236401	-0.0174688	0.986154	38.4262	0.556
Liver cancer	M-VLDL-P	MR-PRESSO	-6.37999e-05	0.000216144	-0.295174	0.769511	0.769511	0.73
Liver cancer	S-VLDL-P	MR-PRESSO	8.59461e-05	0.000214531	0.400624	0.690777	41.5332	0.567
Liver cancer	VS-VLDL-P	MR-PRESSO	0.000202361	0.000193461	1.04601	0.301687	42.4992	0.511
Colorectal cancer	HDL	MR-PRESSO	0.00617395	0.038804	0.159106	0.874111	55.0454	0.751
Colorectal cancer	VL-HDL-P	MR-PRESSO	0.052512	0.0340285	1.54318	0.126592	94.9812	0.234
Colorectal cancer	L-HDL-P	MR-PRESSO	-0.0323143	0.0346472	-0.932667	0.353433	107.076	0.167
Colorectal cancer	M-HDL-P	MR-PRESSO	0.0502861	0.0365037	1.37756	0.172856	72.307	0.409
Colorectal cancer	S-HDL-P	MR-PRESSO	-0.136618	0.0552669	-2.47197	0.0179065	54.233	0.097
Colorectal cancer	IDL	MR-PRESSO	0.085589	0.0614044	1.39386	0.172677	48.4184	0.081
Colorectal cancer	LDL	MR-PRESSO	0.0867905	0.0454314	1.91037	0.0624711	61.0635	0.09
Colorectal cancer	L-LDL-P	MR-PRESSO	0.0844346	0.0451386	1.87057	0.0677755	63.0129	0.089
Colorectal cancer	M-LDL-P	MR-PRESSO	0.153293	0.0534106	2.87009	0.00639983	55.3665	0.129
Colorectal cancer	S-LDL-P	MR-PRESSO	0.0808722	0.043436	1.86187	0.0686243	59.9935	0.186
Colorectal cancer	VLDL	MR-PRESSO	0.0699101	0.0424153	1.64823	0.104621	78.7312	0.064
Colorectal cancer	CEL-VLDL-P	MR-PRESSO	-0.0519629	0.0347122	-1.49696	0.140018	55.5517	0.577
Colorectal cancer	VL-VLDL-P	MR-PRESSO	-0.00467021	0.0349769	-0.133523	0.894234	70.7476	0.204
Colorectal cancer	L-VLDL-P	MR-PRESSO	0.0145348	0.0357247	0.406857	0.685637	70.0227	0.16
Colorectal cancer	M-VLDL-P	MR-PRESSO	0.0978885	0.0462227	2.11776	0.0384192	79.8826	0.054
Colorectal cancer	S-VLDL-P	MR-PRESSO	-0.0406215	0.0428159	-0.948748	0.346899	67.648	0.178
Colorectal cancer	VS-VLDL-P	MR-PRESSO	0.0766922	0.0547085	1.40183	0.167022	70.8195	0.056
Esophageal cancer	HDL	MR-PRESSO	0.0368995	0.0962605	0.38333	0.703038	0.703038	0.753
Esophageal cancer	VL-HDL-P	MR-PRESSO	0.0159782	0.0868613	0.183951	0.854616	81.6617	0.109
Esophageal cancer	L-HDL-P	MR-PRESSO	-0.0277354	0.0923775	-0.30024	0.764859	94.2426	0.078
Esophageal cancer	M-HDL-P	MR-PRESSO	0.0611521	0.0798778	0.765571	0.446983	49.529	0.858
Esophageal cancer	S-HDL-P	MR-PRESSO	-0.215305	0.154923	-1.38976	0.174504	42.1335	0.155
Esophageal cancer	IDL	MR-PRESSO	-0.0962291	0.115068	-0.836281	0.407965	51.9027	0.156
Esophageal cancer	LDL	MR-PRESSO	-0.0370772	0.114863	-0.322795	0.748415	54.4193	0.191
Esophageal cancer	L-LDL-P	MR-PRESSO	0.033657	0.112401	0.299436	0.765986	57.4031	0.174
Esophageal cancer	M-LDL-P	MR-PRESSO	-0.136621	0.124153	-1.10043	0.278068	44.1573	0.279
Esophageal cancer	S-LDL-P	MR-PRESSO	-0.0720027	0.119714	-0.601454	0.550695	56.7896	0.113
Esophageal cancer	VLDL	MR-PRESSO	0.0491669	0.108804	0.451884	0.653523	52.2718	0.321
Esophageal cancer	CEL-VLDL-P	MR-PRESSO	0.119595	0.0902086	1.32576	0.190828	63.2198	0.191
Esophageal cancer	VL-VLDL-P	MR-PRESSO	0.108516	0.0986042	1.10052	0.27683	45.2419	0.595
Esophageal cancer	L-VLDL-P	MR-PRESSO	0.124979	0.0909777	1.37373	0.176331	49.6471	0.378
Esophageal cancer	M-VLDL-P	MR-PRESSO	0.00579656	0.115728	0.0500877	0.960274	49.6031	0.381
Esophageal cancer	S-VLDL-P	MR-PRESSO	0.171712	0.110598	1.55258	0.127689	49.1596	0.369
Esophageal cancer	VS-VLDL-P	MR-PRESSO	-0.0524281	0.0883286	-0.593557	0.555382	53.2875	0.503
Pancreatic cancer	HDL	MR-PRESSO	-0.222551	0.121342	-1.83408	0.0712206	79.2914	0.143
Pancreatic cancer	VL-HDL-P	MR-PRESSO	-0.105951	0.0885642	-1.19632	0.234859	94.2437	0.316
Pancreatic cancer	L-HDL-P	MR-PRESSO	-0.136434	0.0949868	-1.43634	0.154224	115.907	0.087
Pancreatic cancer	M-HDL-P	MR-PRESSO	-0.206638	0.0943755	-2.18953	0.0318464	66.6245	0.666
Pancreatic cancer	S-HDL-P	MR-PRESSO	-0.193776	0.142435	-1.36046	0.180942	54.3561	0.161
Pancreatic cancer	IDL	MR-PRESSO	-0.0658631	0.112877	-0.583497	0.562291	62.9023	0.121
Pancreatic cancer	LDL	MR-PRESSO	-0.173989	0.0990916	-1.75584	0.0853649	47.028	0.637
Pancreatic cancer	L-LDL-P	MR-PRESSO	-0.181378	0.098835	-1.83516	0.0724331	49.2512	0.545
Pancreatic cancer	M-LDL-P	MR-PRESSO	-0.172092	0.126058	-1.36518	0.178309	66.084	0.1
Pancreatic cancer	S-LDL-P	MR-PRESSO	-0.24048	0.103518	-2.32307	0.0239718	55.2741	0.504
Pancreatic cancer	VLDL	MR-PRESSO	-0.134328	0.110394	-1.21681	0.228145	79.4186	0.12
Pancreatic cancer	CEL-VLDL-P	MR-PRESSO	-0.0289877	0.0992122	-0.292178	0.771142	74.8097	0.173
Pancreatic cancer	VL-VLDL-P	MR-PRESSO	-0.108696	0.094743	-1.14727	0.255679	66.2857	0.402
Pancreatic cancer	L-VLDL-P	MR-PRESSO	-0.0898398	0.0950522	-0.945163	0.348366	63.55	0.415
Pancreatic cancer	M-VLDL-P	MR-PRESSO	-0.17018	0.113305	-1.50196	0.138532	56.6208	0.613
Pancreatic cancer	S-VLDL-P	MR-PRESSO	-0.143461	0.0966192	-1.4848	0.142662	68.3047	0.362
Pancreatic cancer	VS-VLDL-P	MR-PRESSO	-0.209237	0.0862881	-2.42486	0.0182414	56.9754	0.728
Gastric cancer	HDL	MR-PRESSO	-0.0373572	0.0555163	-0.672905	0.503509	61.6586	0.563
Gastric cancer	VL-HDL-P	MR-PRESSO	-0.0183423	0.060337	-0.303998	0.761863	107.324	0.081
Gastric cancer	L-HDL-P	MR-PRESSO	0.0394338	0.0435921	0.904608	0.367938	96.1842	0.568
Gastric cancer	M-HDL-P	MR-PRESSO	-0.0119871	0.0470496	-0.254776	0.799676	66.5932	0.557
Gastric cancer	S-HDL-P	MR-PRESSO	-0.0786614	0.0700529	-1.12289	0.268018	48.3008	0.282
Gastric cancer	IDL	MR-PRESSO	-0.0500068	0.0717035	-0.69741	0.489389	45.3488	0.418
Gastric cancer	LDL	MR-PRESSO	-0.181614	0.0584615	-3.10656	0.00323906	39.7445	0.796
Gastric cancer	L-LDL-P	MR-PRESSO	-0.227333	0.0814665	-2.79052	0.00992812	22.4654	0.74
Gastric cancer	M-LDL-P	MR-PRESSO	-0.205423	0.0763067	-2.69207	0.00968963	64.2766	0.111
Gastric cancer	S-LDL-P	MR-PRESSO	-0.168673	0.0607409	-2.77692	0.00765747	48.7756	0.62
Gastric cancer	VLDL	MR-PRESSO	-0.0766125	0.0559756	-1.36868	0.17612	67.8749	0.309
Gastric cancer	CEL-VLDL-P	MR-PRESSO	-0.0218709	0.0409139	-0.534561	0.594962	59.9633	0.513
Gastric cancer	VL-VLDL-P	MR-PRESSO	-0.0426338	0.0417293	-1.02168	0.311105	57.719	0.613
Gastric cancer	L-VLDL-P	MR-PRESSO	-0.0742802	0.0421342	-1.76294	0.0834652	52.3458	0.654
Gastric cancer	M-VLDL-P	MR-PRESSO	-0.120644	0.0625666	-1.92825	0.0586407	66.3944	0.287
Gastric cancer	S-VLDL-P	MR-PRESSO	-0.10222	0.0509214	-2.0074	0.0495417	63.4181	0.29
Gastric cancer	VS-VLDL-P	MR-PRESSO	-0.194667	0.066572	-2.92416	0.00484204	66.6883	0.359
Small intestine cancer	HDL	MR-PRESSO	-0.000164851	0.000173477	-0.950274	0.345663	72.5633	0.209
Small intestine cancer	VL-HDL-P	MR-PRESSO	-9.60164e-05	0.000137145	-0.700108	0.485818	96.3793	0.205
Small intestine cancer	L-HDL-P	MR-PRESSO	-4.41825e-05	0.000128567	-0.343653	0.7319	97.6902	0.33
Small intestine cancer	M-HDL-P	MR-PRESSO	-0.000195051	0.000144067	-1.3539	0.180252	65.5855	0.643
Small intestine cancer	S-HDL-P	MR-PRESSO	-1.77302e-05	0.000212333	-0.083502	0.933859	57.5552	0.077
Small intestine cancer	IDL	MR-PRESSO	7.81894e-05	0.000176133	0.443923	0.659226	49.5747	0.389
Small intestine cancer	LDL	MR-PRESSO	4.46218e-05	0.000147787	0.301934	0.76393	42.3035	0.846
Small intestine cancer	L-LDL-P	MR-PRESSO	9.53649e-05	0.000149463	0.63805	0.526296	43.9748	0.8
Small intestine cancer	M-LDL-P	MR-PRESSO	5.34266e-05	0.000167906	0.318194	0.751718	44.1654	0.67
Small intestine cancer	S-LDL-P	MR-PRESSO	1.74561e-05	0.000154363	0.113085	0.910399	46.8788	0.749
Small intestine cancer	VLDL	MR-PRESSO	-7.24221e-05	0.000130422	-0.555289	0.580761	48.7623	0.888
Small intestine cancer	CEL-VLDL-P	MR-PRESSO	-0.000290339	0.000160293	-1.81131	0.0755552	68.5306	0.15
Small intestine cancer	VL-VLDL-P	MR-PRESSO	-0.00024908	0.000155464	-1.60218	0.114644	67.6773	0.209
Small intestine cancer	L-VLDL-P	MR-PRESSO	-0.000203103	0.000147262	-1.37919	0.173319	58.9712	0.44
Small intestine cancer	M-VLDL-P	MR-PRESSO	-3.59026e-05	0.000141409	-0.253891	0.800462	47.0001	0.907
Small intestine cancer	S-VLDL-P	MR-PRESSO	-2.80624e-05	0.000145001	-0.193532	0.847196	67.9663	0.282
Small intestine cancer	VS-VLDL-P	MR-PRESSO	-0.0001706	0.000128622	-1.32636	0.189664	56.7838	0.71
